# Supplementary material for: A Datasheet for the INSIGHT Birmingham, Solihull, and Black Country Diabetic Retinopathy Screening Dataset
Source: Ophthalmol Sci. 2023 Feb 26;3(3):100293. doi: 10.1016/j.xops.2023.100293 (PMC10182318; doi:10.1016/j.xops.2023.100293)
Supplement: Supplementary File 1 [file mmc1.xlsx]

## Sheet: Tables and Columns
SchemaName	TableName	ColumnName
[dbo]	[CameraHistory]	[LocationId]	[int]
[dbo]	[CameraHistory]	[ImageId]	[int]
[dbo]	[CameraHistory]	[Width]	[int]
[dbo]	[CameraHistory]	[Height]	[int]
[dbo]	[CameraHistory]	[ImgName]	[nvarchar]
[dbo]	[CameraHistory]	[CaptureTime]	[nvarchar]
[dbo]	[CameraHistory]	[CaptureDate]	[date]
[dbo]	[CameraHistory]	[InstrumentName]	[nvarchar]
[dbo]	[CameraHistory]	[RetinalCameraMake]	[nvarchar]
[dbo]	[CameraHistory]	[RetinalCameraModel]	[nvarchar]
[dbo]	[CameraHistory]	[DSLRmake]	[nvarchar]
[dbo]	[CameraHistory]	[DSLRmodel]	[nvarchar]
[dbo]	[Export_dr_Demographics]	[patAnonKey]	[uniqueidentifier]
[dbo]	[Export_dr_Demographics]	[source]	[nvarchar]
[dbo]	[Export_dr_Demographics]	[geographicalArea]	[nvarchar]
[dbo]	[Export_dr_Demographics]	[msoa]	[nvarchar]
[dbo]	[Export_dr_Demographics]	[isDead]	[varchar]
[dbo]	[Export_dr_Demographics]	[isSmoker]	[varchar]
[dbo]	[Export_dr_Demographics]	[lastModifiedDate]	[varchar]
[dbo]	[Export_dr_Demographics]	[patEthnicity]	[nvarchar]
[dbo]	[Export_dr_Demographics]	[patSex]	[nvarchar]
[dbo]	[Export_dr_Demographics]	[DateOfBirth]	[date]
[dbo]	[Export_dr_Demographics]	[deceasedDate]	[date]
[dbo]	[Export_dr_Demographics]	[patAnonKeyAsInt]	[int]
[dbo]	[Export_dr_Grading]	[patAnonKey]	[uniqueidentifier]
[dbo]	[Export_dr_Grading]	[source]	[nvarchar]
[dbo]	[Export_dr_Grading]	[EncounterId]	[uniqueidentifier]
[dbo]	[Export_dr_Grading]	[ProcedureId]	[uniqueidentifier]
[dbo]	[Export_dr_Grading]	[EncounterOrderAsc]	[int]
[dbo]	[Export_dr_Grading]	[ScreeningOrderAsc]	[int]
[dbo]	[Export_dr_Grading]	[procedureInEncounterOrderDsc]	[int]
[dbo]	[Export_dr_Grading]	[encounterName]	[nvarchar]
[dbo]	[Export_dr_Grading]	[procedureName]	[nvarchar]
[dbo]	[Export_dr_Grading]	[dateOfEncounter]	[datetime]
[dbo]	[Export_dr_Grading]	[dateOfProcedure]	[datetime]
[dbo]	[Export_dr_Grading]	[screeningOutcome]	[nvarchar]
[dbo]	[Export_dr_Grading]	[worstGradeEitherEye]	[nvarchar]
[dbo]	[Export_dr_Grading]	[clinicianId]	[int]
[dbo]	[Export_dr_Grading]	[clinicianIdAsInt]	[uniqueidentifier]
[dbo]	[Export_dr_Grading]	[patAnonKeyAsInt]	[int]
[dbo]	[Export_dr_Grading]	[EncounterIdAsInt]	[int]
[dbo]	[Export_dr_Grading]	[ProcedureIdasInt]	[int]
[dbo]	[Export_dr_NHSnumbers]	[PatientId]	[int]
[dbo]	[Export_dr_NHSnumbers]	[NHSnumber]	[nvarchar]
[dbo]	[Export_dr_NHSnumbers]	[UniqueId]	[uniqueidentifier]
[dbo]	[Export_dr_Observations]	[patAnonKey]	[uniqueidentifier]
[dbo]	[Export_dr_Observations]	[source]	[nvarchar]
[dbo]	[Export_dr_Observations]	[dateOfObservation]	[datetime]
[dbo]	[Export_dr_Observations]	[dr_EncounterId]	[uniqueidentifier]
[dbo]	[Export_dr_Observations]	[dr_ProcedureId]	[uniqueidentifier]
[dbo]	[Export_dr_Observations]	[ClinicianId]	[uniqueidentifier]
[dbo]	[Export_dr_Observations]	[ProcedureName]	[nvarchar]
[dbo]	[Export_dr_Observations]	[observationDate]	[datetime]
[dbo]	[Export_dr_Observations]	[observationName]	[nvarchar]
[dbo]	[Export_dr_Observations]	[observationValue]	[nvarchar]
[dbo]	[Export_dr_Observations]	[laterality]	[varchar]
[dbo]	[Export_dr_Observations]	[hospital]	[nvarchar]
[dbo]	[Export_dr_Observations]	[softwareVersion]	[nvarchar]
[dbo]	[Export_dr_Observations]	[patAnonKeyAsInt]	[int]
[dbo]	[Export_dr_Observations]	[dr_EncounterIdAsInt]	[int]
[dbo]	[Export_dr_Observations]	[dr_procedureIdAsInt]	[int]
[dbo]	[Export_dr_Observations]	[ClinicianIdAsInt]	[int]
[dbo]	[Export_dr_OphthalmologyTreatment]	[patAnonKey]	[uniqueidentifier]
[dbo]	[Export_dr_OphthalmologyTreatment]	[source]	[nvarchar]
[dbo]	[Export_dr_OphthalmologyTreatment]	[dateOfObservation]	[datetime]
[dbo]	[Export_dr_OphthalmologyTreatment]	[dr_EncounterId]	[uniqueidentifier]
[dbo]	[Export_dr_OphthalmologyTreatment]	[dr_ProcedureId]	[uniqueidentifier]
[dbo]	[Export_dr_OphthalmologyTreatment]	[ClinicianId]	[uniqueidentifier]
[dbo]	[Export_dr_OphthalmologyTreatment]	[ProcedureName]	[nvarchar]
[dbo]	[Export_dr_OphthalmologyTreatment]	[observationDate]	[datetime]
[dbo]	[Export_dr_OphthalmologyTreatment]	[observationName]	[nvarchar]
[dbo]	[Export_dr_OphthalmologyTreatment]	[observationValue]	[nvarchar]
[dbo]	[Export_dr_OphthalmologyTreatment]	[laterality]	[varchar]
[dbo]	[Export_dr_OphthalmologyTreatment]	[hospital]	[nvarchar]
[dbo]	[Export_dr_OphthalmologyTreatment]	[softwareVersion]	[nvarchar]
[dbo]	[Export_dr_OphthalmologyTreatment]	[patAnonKeyAsInt]	[int]
[dbo]	[Export_dr_OphthalmologyTreatment]	[dr_EncounterIdAsInt]	[int]
[dbo]	[Export_dr_OphthalmologyTreatment]	[dr_procedureIdAsInt]	[int]
[dbo]	[Export_dr_OphthalmologyTreatment]	[ClinicianIdAsInt]	[int]
[dbo]	[Export_dr_Patients]	[patAnonKey]	[uniqueidentifier]
[dbo]	[Export_dr_Patients]	[source]	[nvarchar]
[dbo]	[Export_dr_Patients]	[firstRegistered]	[date]
[dbo]	[Export_dr_Patients]	[patAnonKeyAsInt]	[int]
[dbo]	[Export_dr_Pregnancy]	[patAnonKey]	[uniqueidentifier]
[dbo]	[Export_dr_Pregnancy]	[source]	[nvarchar]
[dbo]	[Export_dr_Pregnancy]	[Description]	[nvarchar]
[dbo]	[Export_dr_Pregnancy]	[Observation]	[nvarchar]
[dbo]	[Export_dr_Pregnancy]	[DateMade]	[datetime]
[dbo]	[Export_dr_Pregnancy]	[patAnonKeyAsInt]	[int]
[dbo]	[Export_dr_Screening]	[patAnonKey]	[uniqueidentifier]
[dbo]	[Export_dr_Screening]	[source]	[nvarchar]
[dbo]	[Export_dr_Screening]	[dr_EncounterId]	[uniqueidentifier]
[dbo]	[Export_dr_Screening]	[dr_screeningId]	[uniqueidentifier]
[dbo]	[Export_dr_Screening]	[dateOfScreening]	[datetime]
[dbo]	[Export_dr_Screening]	[ScreeningProcedure]	[nvarchar]
[dbo]	[Export_dr_Screening]	[screeningObservationName]	[nvarchar]
[dbo]	[Export_dr_Screening]	[screeningObservationValue]	[nvarchar]
[dbo]	[Export_dr_Screening]	[dr_EncounterIdAsInt]	[int]
[dbo]	[Export_dr_Screening]	[dr_screeningIdAsInt]	[int]
[dbo]	[Export_dr_Screening]	[patAnonKeyAsInt]	[int]
[dbo]	[Export_dr_SocialHistory]	[patAnonKey]	[uniqueidentifier]
[dbo]	[Export_dr_SocialHistory]	[source]	[nvarchar]
[dbo]	[Export_dr_SocialHistory]	[dateOfMeasurement]	[datetime]
[dbo]	[Export_dr_SocialHistory]	[measurementName]	[nvarchar]
[dbo]	[Export_dr_SocialHistory]	[measurementValue]	[nvarchar]
[dbo]	[Images]	[Source]	[varchar]
[dbo]	[Images]	[UploadDate]	[date]
[dbo]	[Images]	[patAnonKey]	[uniqueidentifier]
[dbo]	[Images]	[patAnonKeyAsInt]	[int]
[dbo]	[Images]	[NHSnumber]	[nvarchar]
[dbo]	[Images]	[OriginalOptoMizeURI]	[nvarchar]
[dbo]	[Images]	[ImagePath]	[nvarchar]
[dbo]	[Images]	[File_name]	[nvarchar]
[dbo]	[Images]	[first_name]	[nvarchar]
[dbo]	[Images]	[last_name]	[nvarchar]
[dbo]	[Images]	[date_of_birth]	[date]
[dbo]	[Images]	[gender]	[varchar]
[dbo]	[Images]	[Manufacturer]	[varchar]
[dbo]	[Images]	[Scan_date]	[date]
[dbo]	[Images]	[scanner_model]	[varchar]
[dbo]	[Images]	[scanner_serial_number]	[varchar]
[dbo]	[Images]	[scanner_software_version]	[varchar]
[dbo]	[Images]	[laterality]	[nvarchar]
[dbo]	[Images]	[fixation]	[nvarchar]
[dbo]	[Images]	[anterior]	[bit]
[dbo]	[Images]	[protocol]	[varchar]
[dbo]	[Images]	[modality]	[varchar]
[dbo]	[Images]	[group]	[int]
[dbo]	[Images]	[resolution_x]	[varchar]
[dbo]	[Images]	[resolution_y]	[varchar]
[dbo]	[Images]	[resolution_z]	[varchar]
[dbo]	[Images]	[field_of_view]	[varchar]
[dbo]	[Images]	[capture_datetime]	[date]
[dbo]	[Images]	[source_image_id]	[int]
[dbo]	[Images]	[source_series_id]	[int]
[dbo]	[Images]	[source_exam_id]	[int]
[dbo]	[Images]	[OptoMizeLocationId]	[int]
[dbo]	[IncomeDecile]	[Id]	[int]
[dbo]	[IncomeDecile]	[Postcode]	[nvarchar]
[dbo]	[IncomeDecile]	[PostcodeStatus]	[nvarchar]
[dbo]	[IncomeDecile]	[LSOAcode]	[nvarchar]
[dbo]	[IncomeDecile]	[LSOAname]	[nvarchar]
[dbo]	[IncomeDecile]	[DeprivationRankIndex]	[int]
[dbo]	[IncomeDecile]	[MultipleDeprivationIndexDecile]	[int]
[dbo]	[Ref_LSOA]	[pcd7]	[nvarchar]
[dbo]	[Ref_LSOA]	[pcd8]	[nvarchar]
[dbo]	[Ref_LSOA]	[pcds]	[nvarchar]
[dbo]	[Ref_LSOA]	[dointr]	[nvarchar]
[dbo]	[Ref_LSOA]	[doterm]	[nvarchar]
[dbo]	[Ref_LSOA]	[usertype]	[nvarchar]
[dbo]	[Ref_LSOA]	[oa11]	[nvarchar]
[dbo]	[Ref_LSOA]	[lsoa11cd]	[nvarchar]
[dbo]	[Ref_LSOA]	[msoa11cd]	[nvarchar]
[dbo]	[Ref_LSOA]	[ladcd]	[nvarchar]
[dbo]	[Ref_LSOA]	[lsoa11nm]	[nvarchar]
[dbo]	[Ref_LSOA]	[msoa11nm]	[nvarchar]
[dbo]	[Ref_LSOA]	[ladnm]	[nvarchar]
[dbo]	[Ref_LSOA]	[ladnmw]	[nvarchar]
[dbo]	[Ref_LSOA]	[FID]	[nvarchar]
[dbo]	[slbz_Auditdata_20220105]	[folder]	[varchar]
[dbo]	[slbz_Auditdata_20220105]	[UUID]	[varchar]
[dbo]	[slbz_Auditdata_20220105]	[Full_Exists]	[bit]
[dbo]	[slbz_Auditdata_20220105]	[Thumbnail_Exists]	[bit]
[dbo]	[slbz_Auditdata_20220105]	[is_Disk]	[bit]
[dbo]	[slbz_Auditdata_20220105]	[is_Right]	[bit]
[dbo]	[slbz_Auditdata_20220105]	[is_Retinal]	[bit]
[dbo]	[slbz_Auditdata_20220105]	[Dicom_Exists]	[bit]
[dbo]	[slbz_Auditdata_20220105]	[Row_Exists]	[bit]
[dbo]	[slbz_Auditdata_20220105]	[anterior_changed]	[bit]

## Sheet: Procedures and Screening Outcom
Schema	Table Name	Procedure Name
dbo	Export_dr_observations	Arbitration Grading
dbo	Export_dr_observations	Ophthalmology DR Examination
dbo	Export_dr_observations	Ophthalmology Non-DR Examination
dbo	Export_dr_observations	Primary Digital Surveillance Grading
dbo	Export_dr_observations	Primary Retinal Grading
dbo	Export_dr_observations	Referral Outcome Grading
dbo	Export_dr_observations	Secondary Digital Surveillance Grading
dbo	Export_dr_observations	Secondary Retinal Grading
dbo	Export_dr_observations	Slit Lamp Retinal Grading
Schema	Table Name	Screening Outcome
dbo	Export_dr_grading	Annual recall
dbo	Export_dr_grading	Digital surveillance 1 month
dbo	Export_dr_grading	Digital surveillance 3 month
dbo	Export_dr_grading	Digital surveillance 6 month
dbo	Export_dr_grading	Digital surveillance 9 month
dbo	Export_dr_grading	Digital surveillance 12 month
dbo	Export_dr_grading	Discharge from ophthalmology due to no feedback
dbo	Export_dr_grading	Discharge from ophthalmology due to non-attendance
dbo	Export_dr_grading	Discharge from ophthalmology due to treatment complete
dbo	Export_dr_grading	Keep in ophthalmology
dbo	Export_dr_grading	Pregnancy 16-20 week recall
dbo	Export_dr_grading	Pregnancy 28 week recall
dbo	Export_dr_grading	Recall to DS for benchmark images
dbo	Export_dr_grading	Refer to GP for non-DR
dbo	Export_dr_grading	Refer to ophthalmology for DR
dbo	Export_dr_grading	Refer to ophthalmology for non-DR
dbo	Export_dr_grading	Refer to referral outcome grading
dbo	Export_dr_grading	Refer to referral outcome grading (non DR)
dbo	Export_dr_grading	Refer to secondary grading
dbo	Export_dr_grading	Refer to slit lamp
dbo	Export_dr_grading	Refer to slit lamp screening 6 months
dbo	Export_dr_grading	Refer to slit lamp screening 12 months

## Sheet: Observations and Measurements
Schema	Table Name	MeasurementName	Measurement Value
[dbo]	[Export_dr_SocialHistory]	Ambulatory status	Supervised
[dbo]	[Export_dr_SocialHistory]	Ambulatory status	Unknown
[dbo]	[Export_dr_SocialHistory]	Ambulatory status	Wheelchair
[dbo]	[Export_dr_SocialHistory]	Ambulatory status	Wheels Self
[dbo]	[Export_dr_SocialHistory]	Ambulatory status	Bedfast
[dbo]	[Export_dr_SocialHistory]	Ambulatory status	Dependent/Assist
[dbo]	[Export_dr_SocialHistory]	Ambulatory status	Independent
[dbo]	[Export_dr_SocialHistory]	Cognitive status	Confused
[dbo]	[Export_dr_SocialHistory]	Cognitive status	Dementia
[dbo]	[Export_dr_SocialHistory]	Cognitive status	Learning or mental disability
[dbo]	[Export_dr_SocialHistory]	Cognitive status	Alert/Oriented
[dbo]	[Export_dr_SocialHistory]	Cognitive status	Alzheimer’s
[dbo]	[Export_dr_SocialHistory]	Cognitive status	Mentally Retarded/Developmentally Disabled
[dbo]	[Export_dr_SocialHistory]	Cognitive status	Unknown
[dbo]	[Export_dr_SocialHistory]	Consent for clinical transfer	Consent given to hold and use screening details
[dbo]	[Export_dr_SocialHistory]	Consent for clinical transfer	Consent given to hold and use screening details and for research purposes
[dbo]	[Export_dr_SocialHistory]	Consent for clinical transfer	Consent not given
[dbo]	[Export_dr_SocialHistory]	Consent for data retention	Consent given to hold and use screening details and for research purposes
[dbo]	[Export_dr_SocialHistory]	Consent for data retention	Consent not given
[dbo]	[Export_dr_SocialHistory]	Consent for data retention	Consent given to hold and use screening details
[dbo]	[Export_dr_SocialHistory]	Correspondence language (new dataset)	Bosnian
[dbo]	[Export_dr_SocialHistory]	Correspondence language (new dataset)	Chinese
[dbo]	[Export_dr_SocialHistory]	Correspondence language (new dataset)	Creoles and pidgins
[dbo]	[Export_dr_SocialHistory]	Correspondence language (new dataset)	Creoles and pidgins, English based
[dbo]	[Export_dr_SocialHistory]	Correspondence language (new dataset)	Dutch; Flemish
[dbo]	[Export_dr_SocialHistory]	Correspondence language (new dataset)	French
[dbo]	[Export_dr_SocialHistory]	Correspondence language (new dataset)	Greek, Modern (1453-)
[dbo]	[Export_dr_SocialHistory]	Correspondence language (new dataset)	Kurdish
[dbo]	[Export_dr_SocialHistory]	Correspondence language (new dataset)	Lithuanian
[dbo]	[Export_dr_SocialHistory]	Correspondence language (new dataset)	Norwegian
[dbo]	[Export_dr_SocialHistory]	Correspondence language (new dataset)	Panjabi; Punjabi
[dbo]	[Export_dr_SocialHistory]	Correspondence language (new dataset)	Persian
[dbo]	[Export_dr_SocialHistory]	Correspondence language (new dataset)	Pushto; Pashto
[dbo]	[Export_dr_SocialHistory]	Correspondence language (new dataset)	Russian
[dbo]	[Export_dr_SocialHistory]	Correspondence language (new dataset)	Serbian
[dbo]	[Export_dr_SocialHistory]	Correspondence language (new dataset)	Slovak
[dbo]	[Export_dr_SocialHistory]	Correspondence language (new dataset)	Tagalog
[dbo]	[Export_dr_SocialHistory]	Correspondence language (new dataset)	Undetermined
[dbo]	[Export_dr_SocialHistory]	Correspondence language (new dataset)	Urdu
[dbo]	[Export_dr_SocialHistory]	Correspondence language (new dataset)	Welsh
[dbo]	[Export_dr_SocialHistory]	Correspondence language (new dataset)	Arabic
[dbo]	[Export_dr_SocialHistory]	Correspondence language (new dataset)	Czech
[dbo]	[Export_dr_SocialHistory]	Correspondence language (new dataset)	English
[dbo]	[Export_dr_SocialHistory]	Correspondence language (new dataset)	Gaelic; Scottish Gaelic
[dbo]	[Export_dr_SocialHistory]	Correspondence language (new dataset)	Hindi
[dbo]	[Export_dr_SocialHistory]	Correspondence language (new dataset)	Korean
[dbo]	[Export_dr_SocialHistory]	Correspondence language (new dataset)	Malayalam
[dbo]	[Export_dr_SocialHistory]	Correspondence language (new dataset)	Polish
[dbo]	[Export_dr_SocialHistory]	Correspondence language (new dataset)	Romanian; Moldavian; Moldovan
[dbo]	[Export_dr_SocialHistory]	Correspondence language (new dataset)	Sign Languages
[dbo]	[Export_dr_SocialHistory]	Correspondence language (new dataset)	Turkish
[dbo]	[Export_dr_SocialHistory]	Correspondence language (new dataset)	Vietnamese
[dbo]	[Export_dr_SocialHistory]	Correspondence language (new dataset)	Yoruba
[dbo]	[Export_dr_SocialHistory]	Correspondence language (new dataset)	Akan
[dbo]	[Export_dr_SocialHistory]	Correspondence language (new dataset)	Bengali
[dbo]	[Export_dr_SocialHistory]	Correspondence language (new dataset)	Creoles and pidgins, French-based
[dbo]	[Export_dr_SocialHistory]	Correspondence language (new dataset)	Gujarati
[dbo]	[Export_dr_SocialHistory]	Correspondence language (new dataset)	Japanese
[dbo]	[Export_dr_SocialHistory]	Correspondence language (new dataset)	Lingala
[dbo]	[Export_dr_SocialHistory]	Correspondence language (new dataset)	Swahili
[dbo]	[Export_dr_SocialHistory]	Correspondence language (new dataset)	Albanian
[dbo]	[Export_dr_SocialHistory]	Correspondence language (new dataset)	Amharic
[dbo]	[Export_dr_SocialHistory]	Correspondence language (new dataset)	Ganda
[dbo]	[Export_dr_SocialHistory]	Correspondence language (new dataset)	German
[dbo]	[Export_dr_SocialHistory]	Correspondence language (new dataset)	Hausa
[dbo]	[Export_dr_SocialHistory]	Correspondence language (new dataset)	Hebrew
[dbo]	[Export_dr_SocialHistory]	Correspondence language (new dataset)	Igbo
[dbo]	[Export_dr_SocialHistory]	Correspondence language (new dataset)	Italian
[dbo]	[Export_dr_SocialHistory]	Correspondence language (new dataset)	Latvian
[dbo]	[Export_dr_SocialHistory]	Correspondence language (new dataset)	Manipuri
[dbo]	[Export_dr_SocialHistory]	Correspondence language (new dataset)	Nahuatl languages
[dbo]	[Export_dr_SocialHistory]	Correspondence language (new dataset)	Portuguese
[dbo]	[Export_dr_SocialHistory]	Correspondence language (new dataset)	Sinhala; Sinhalese
[dbo]	[Export_dr_SocialHistory]	Correspondence language (new dataset)	Slavic languages
[dbo]	[Export_dr_SocialHistory]	Correspondence language (new dataset)	Somali
[dbo]	[Export_dr_SocialHistory]	Correspondence language (new dataset)	Spanish; Castilian
[dbo]	[Export_dr_SocialHistory]	Correspondence language (new dataset)	Swedish
[dbo]	[Export_dr_SocialHistory]	Correspondence language (new dataset)	Tamil
[dbo]	[Export_dr_SocialHistory]	Correspondence language (new dataset)	Thai
[dbo]	[Export_dr_SocialHistory]	Correspondence language (new dataset)	Tigrinya
[dbo]	[Export_dr_SocialHistory]	Diabetes status	Diabetes status resolved
[dbo]	[Export_dr_SocialHistory]	Diabetes status	Diabetes diagnosed
[dbo]	[Export_dr_SocialHistory]	Diabetes type	Type 2
[dbo]	[Export_dr_SocialHistory]	Diabetes type	MODY
[dbo]	[Export_dr_SocialHistory]	Diabetes type	Other
[dbo]	[Export_dr_SocialHistory]	Diabetes type	Not specified
[dbo]	[Export_dr_SocialHistory]	Diabetes type	Type 1
[dbo]	[Export_dr_SocialHistory]	Has special requirements	TRUE
[dbo]	[Export_dr_SocialHistory]	Has special requirements	FALSE
[dbo]	[Export_dr_SocialHistory]	Reason for severe sight impairment	DR is not predominant reason
[dbo]	[Export_dr_SocialHistory]	Reason for severe sight impairment	Predominant reason is not known
[dbo]	[Export_dr_SocialHistory]	Reason for severe sight impairment	DR is predominant reason
[dbo]	[Export_dr_SocialHistory]	Reason for sight impairment	DR is not predominant reason
[dbo]	[Export_dr_SocialHistory]	Reason for sight impairment	DR is predominant reason
[dbo]	[Export_dr_SocialHistory]	Reason for sight impairment	Predominant reason is not known
[dbo]	[Export_dr_SocialHistory]	Requires specific contact method	Requires contact by email
[dbo]	[Export_dr_SocialHistory]	Requires specific contact method	Requires contact via carer
[dbo]	[Export_dr_SocialHistory]	Requires specific contact method	Requires contact by telephone
[dbo]	[Export_dr_SocialHistory]	Requires specific information format	Requires written information in at least 20 point sans serif font
[dbo]	[Export_dr_SocialHistory]	Requires specific information format	Requires information by email
[dbo]	[Export_dr_SocialHistory]	Smoking status	Unknown
[dbo]	[Export_dr_SocialHistory]	Smoking status	Current smoker
[dbo]	[Export_dr_SocialHistory]	Smoking status	Ex smoker
[dbo]	[Export_dr_SocialHistory]	Smoking status	Never smoked
[dbo]	[Export_dr_SocialHistory]	Smoking status	Non-smoker history unknown
[dbo]	[Export_dr_SocialHistory]	Transport requirements	None
[dbo]	[Export_dr_SocialHistory]	Transport requirements	Ambulance
[dbo]	[Export_dr_SocialHistory]	Transport requirements	Car
[dbo]	[Export_dr_Demographics]	patsex	Not specified
[dbo]	[Export_dr_Demographics]	patsex	NULL
[dbo]	[Export_dr_Demographics]	patsex	Male
[dbo]	[Export_dr_Demographics]	patsex	Not known
[dbo]	[Export_dr_Demographics]	patsex	Female
[dbo]	[Export_dr_Demographics]	patethnicity	NULL
[dbo]	[Export_dr_Demographics]	patethnicity	99
[dbo]	[Export_dr_Demographics]	patethnicity	A
[dbo]	[Export_dr_Demographics]	patethnicity	B
[dbo]	[Export_dr_Demographics]	patethnicity	C
[dbo]	[Export_dr_Demographics]	patethnicity	D
[dbo]	[Export_dr_Demographics]	patethnicity	E
[dbo]	[Export_dr_Demographics]	patethnicity	F
[dbo]	[Export_dr_Demographics]	patethnicity	G
[dbo]	[Export_dr_Demographics]	patethnicity	H
[dbo]	[Export_dr_Demographics]	patethnicity	J
[dbo]	[Export_dr_Demographics]	patethnicity	K
[dbo]	[Export_dr_Demographics]	patethnicity	L
[dbo]	[Export_dr_Demographics]	patethnicity	M
[dbo]	[Export_dr_Demographics]	patethnicity	N
[dbo]	[Export_dr_Demographics]	patethnicity	P
[dbo]	[Export_dr_Demographics]	patethnicity	R
[dbo]	[Export_dr_Demographics]	patethnicity	S
[dbo]	[Export_dr_Demographics]	patethnicity	Z
SCHEMA	tablename	observationName	observationvalue
dbo	Export_dr_observations	1 microaneurysm (Left Eye)	TRUE
dbo	Export_dr_observations	1 microaneurysm (Right Eye)	TRUE
dbo	Export_dr_observations	2 microaneurysms (Left Eye)	TRUE
dbo	Export_dr_observations	2 microaneurysms (Right Eye)	TRUE
dbo	Export_dr_observations	3 microaneurysms (Left Eye)	TRUE
dbo	Export_dr_observations	3 microaneurysms (Right Eye)	TRUE
dbo	Export_dr_observations	4 microaneurysms (Left Eye)	TRUE
dbo	Export_dr_observations	4 microaneurysms (Right Eye)	TRUE
dbo	Export_dr_observations	5+ microaneurysms (Left Eye)	TRUE
dbo	Export_dr_observations	5+ microaneurysms (Right Eye)	TRUE
dbo	Export_dr_observations	Advanced eye disease (Left Eye)	No advanced eye disease
dbo	Export_dr_observations	Advanced eye disease (Left Eye)	Rubeosis
dbo	Export_dr_observations	Advanced eye disease (Left Eye)	Stable treated proliferative retinopathy
dbo	Export_dr_observations	Advanced eye disease (Right Eye)	No advanced eye disease
dbo	Export_dr_observations	Advanced eye disease (Right Eye)	Rubeosis
dbo	Export_dr_observations	Advanced eye disease (Right Eye)	Stable treated proliferative retinopathy
dbo	Export_dr_observations	Any exudate in the presence of other features of DR (Left Eye)	TRUE
dbo	Export_dr_observations	Any exudate in the presence of other features of DR (Right Eye)	TRUE
dbo	Export_dr_observations	Any microaneurysm or haemorrhage within 1DD of the centre of the fovea if associated with a best VA of worse than or equal to 6/12 (reduced vision known and not diabetic macular oedema) (Left Eye)	TRUE
dbo	Export_dr_observations	Any microaneurysm or haemorrhage within 1DD of the centre of the fovea if associated with a best VA of worse than or equal to 6/12 (reduced vision known and not diabetic macular oedema) (Right Eye)	TRUE
dbo	Export_dr_observations	Any microaneurysm or haemorrhage within 1DD of the centre of the fovea only if associated with a best VA of worse than or equal to 6/12 (if no stereo) (Left Eye)	TRUE
dbo	Export_dr_observations	Any microaneurysm or haemorrhage within 1DD of the centre of the fovea only if associated with a best VA of worse than or equal to 6/12 (if no stereo) (Right Eye)	TRUE
dbo	Export_dr_observations	Any number of cotton wool spots (CWS) in the presence of other features of DR (Left Eye)	TRUE
dbo	Export_dr_observations	Any number of cotton wool spots (CWS) in the presence of other features of DR (Right Eye)	TRUE
dbo	Export_dr_observations	Certified severely visually impaired at this visit	FALSE
dbo	Export_dr_observations	Certified severely visually impaired at this visit	TRUE
dbo	Export_dr_observations	Certified visually impaired at this visit	FALSE
dbo	Export_dr_observations	Certified visually impaired at this visit	TRUE
dbo	Export_dr_observations	CSMO - A zone or zones of retinal thickening one disc area or larger, any part of which is within one disc diameter of the centre of the macula (Left Eye)	TRUE
dbo	Export_dr_observations	CSMO - A zone or zones of retinal thickening one disc area or larger, any part of which is within one disc diameter of the centre of the macula (Right Eye)	TRUE
dbo	Export_dr_observations	CSMO - Hard exudates at or within 500 microns of the centre of the macula, if associated with thickening of the adjacent retina (...) hard exudates remaining (Left Eye)	TRUE
dbo	Export_dr_observations	CSMO - Hard exudates at or within 500 microns of the centre of the macula, if associated with thickening of the adjacent retina (...) hard exudates remaining (Right Eye)	TRUE
dbo	Export_dr_observations	CSMO - Retinal thickening at or within 500 microns of the centre of the macula (Left Eye)	TRUE
dbo	Export_dr_observations	CSMO - Retinal thickening at or within 500 microns of the centre of the macula (Right Eye)	TRUE
dbo	Export_dr_observations	Decision	Agree
dbo	Export_dr_observations	Decision	Disagree
dbo	Export_dr_observations	Exudate within 1 disc diameter (DD) of the centre of the fovea (Left Eye)	TRUE
dbo	Export_dr_observations	Exudate within 1 disc diameter (DD) of the centre of the fovea (Right Eye)	TRUE
dbo	Export_dr_observations	Eye conditions (Left Eye)	Amblyopia
dbo	Export_dr_observations	Eye conditions (Left Eye)	Ant ischaemic optic neuropathy
dbo	Export_dr_observations	Eye conditions (Left Eye)	Aphakia
dbo	Export_dr_observations	Eye conditions (Left Eye)	Arterial emboli
dbo	Export_dr_observations	Eye conditions (Left Eye)	Asteroid hyalosis
dbo	Export_dr_observations	Eye conditions (Left Eye)	BRAO
dbo	Export_dr_observations	Eye conditions (Left Eye)	BRVO
dbo	Export_dr_observations	Eye conditions (Left Eye)	Cataract
dbo	Export_dr_observations	Eye conditions (Left Eye)	Complications of cataract surgery
dbo	Export_dr_observations	Eye conditions (Left Eye)	Conjunctival
dbo	Export_dr_observations	Eye conditions (Left Eye)	Corneal
dbo	Export_dr_observations	Eye conditions (Left Eye)	CRAO
dbo	Export_dr_observations	Eye conditions (Left Eye)	CRVO
dbo	Export_dr_observations	Eye conditions (Left Eye)	Drusen
dbo	Export_dr_observations	Eye conditions (Left Eye)	Emboli
dbo	Export_dr_observations	Eye conditions (Left Eye)	Endophthalmitis
dbo	Export_dr_observations	Eye conditions (Left Eye)	ERM
dbo	Export_dr_observations	Eye conditions (Left Eye)	Glaucoma
dbo	Export_dr_observations	Eye conditions (Left Eye)	Hypertension
dbo	Export_dr_observations	Eye conditions (Left Eye)	Inherited defects
dbo	Export_dr_observations	Eye conditions (Left Eye)	Iritis / uveitis
dbo	Export_dr_observations	Eye conditions (Left Eye)	Lid disorder
dbo	Export_dr_observations	Eye conditions (Left Eye)	Macroaneurysm
dbo	Export_dr_observations	Eye conditions (Left Eye)	Macula Hole
dbo	Export_dr_observations	Eye conditions (Left Eye)	Macular degeneration
dbo	Export_dr_observations	Eye conditions (Left Eye)	Malignancy
dbo	Export_dr_observations	Eye conditions (Left Eye)	Naevus
dbo	Export_dr_observations	Eye conditions (Left Eye)	Nerve palsy
dbo	Export_dr_observations	Eye conditions (Left Eye)	Neurological
dbo	Export_dr_observations	Eye conditions (Left Eye)	Optic nerve disorders
dbo	Export_dr_observations	Eye conditions (Left Eye)	Papilloedema
dbo	Export_dr_observations	Eye conditions (Left Eye)	Post vit detachment
dbo	Export_dr_observations	Eye conditions (Left Eye)	Posterior capsule opacification
dbo	Export_dr_observations	Eye conditions (Left Eye)	Post-operative inflammation
dbo	Export_dr_observations	Eye conditions (Left Eye)	Pregnant
dbo	Export_dr_observations	Eye conditions (Left Eye)	Pseudophakia
dbo	Export_dr_observations	Eye conditions (Left Eye)	Retinal detachment
dbo	Export_dr_observations	Eye conditions (Left Eye)	Retinitis
dbo	Export_dr_observations	Eye conditions (Left Eye)	Retinitis Pigmentosa
dbo	Export_dr_observations	Eye conditions (Left Eye)	RPE changes
dbo	Export_dr_observations	Eye conditions (Left Eye)	Scleral
dbo	Export_dr_observations	Eye conditions (Left Eye)	Systemic Blood Disorders
dbo	Export_dr_observations	Eye conditions (Left Eye)	Thyroid
dbo	Export_dr_observations	Eye conditions (Left Eye)	Trauma / foreign body
dbo	Export_dr_observations	Eye conditions (Left Eye)	Unexplained VA Drop
dbo	Export_dr_observations	Eye conditions (Left Eye)	Vascular Abnormality
dbo	Export_dr_observations	Eye conditions (Left Eye)	Vitreous disorder
dbo	Export_dr_observations	Eye conditions (Left Eye)	Wet Macular degeneration
dbo	Export_dr_observations	Eye conditions (Right Eye)	Amblyopia
dbo	Export_dr_observations	Eye conditions (Right Eye)	Ant ischaemic optic neuropathy
dbo	Export_dr_observations	Eye conditions (Right Eye)	Aphakia
dbo	Export_dr_observations	Eye conditions (Right Eye)	Arterial emboli
dbo	Export_dr_observations	Eye conditions (Right Eye)	Asteroid hyalosis
dbo	Export_dr_observations	Eye conditions (Right Eye)	BRAO
dbo	Export_dr_observations	Eye conditions (Right Eye)	BRVO
dbo	Export_dr_observations	Eye conditions (Right Eye)	Cataract
dbo	Export_dr_observations	Eye conditions (Right Eye)	Complications of cataract surgery
dbo	Export_dr_observations	Eye conditions (Right Eye)	Conjunctival
dbo	Export_dr_observations	Eye conditions (Right Eye)	Corneal
dbo	Export_dr_observations	Eye conditions (Right Eye)	CRAO
dbo	Export_dr_observations	Eye conditions (Right Eye)	CRVO
dbo	Export_dr_observations	Eye conditions (Right Eye)	Drusen
dbo	Export_dr_observations	Eye conditions (Right Eye)	Emboli
dbo	Export_dr_observations	Eye conditions (Right Eye)	Endophthalmitis
dbo	Export_dr_observations	Eye conditions (Right Eye)	Endophthalmitis not relating to cataract surgery
dbo	Export_dr_observations	Eye conditions (Right Eye)	ERM
dbo	Export_dr_observations	Eye conditions (Right Eye)	Glaucoma
dbo	Export_dr_observations	Eye conditions (Right Eye)	Hypertension
dbo	Export_dr_observations	Eye conditions (Right Eye)	Inherited defects
dbo	Export_dr_observations	Eye conditions (Right Eye)	Iritis / uveitis
dbo	Export_dr_observations	Eye conditions (Right Eye)	Lid disorder
dbo	Export_dr_observations	Eye conditions (Right Eye)	Macroaneurysm
dbo	Export_dr_observations	Eye conditions (Right Eye)	Macula Hole
dbo	Export_dr_observations	Eye conditions (Right Eye)	Macular degeneration
dbo	Export_dr_observations	Eye conditions (Right Eye)	Malignancy
dbo	Export_dr_observations	Eye conditions (Right Eye)	Naevus
dbo	Export_dr_observations	Eye conditions (Right Eye)	Nerve palsy
dbo	Export_dr_observations	Eye conditions (Right Eye)	Neurological
dbo	Export_dr_observations	Eye conditions (Right Eye)	Optic nerve disorders
dbo	Export_dr_observations	Eye conditions (Right Eye)	Papilloedema
dbo	Export_dr_observations	Eye conditions (Right Eye)	Post vit detachment
dbo	Export_dr_observations	Eye conditions (Right Eye)	Posterior capsule opacification
dbo	Export_dr_observations	Eye conditions (Right Eye)	Post-operative inflammation
dbo	Export_dr_observations	Eye conditions (Right Eye)	Pregnant
dbo	Export_dr_observations	Eye conditions (Right Eye)	Pseudophakia
dbo	Export_dr_observations	Eye conditions (Right Eye)	Retinal detachment
dbo	Export_dr_observations	Eye conditions (Right Eye)	Retinitis
dbo	Export_dr_observations	Eye conditions (Right Eye)	Retinitis Pigmentosa
dbo	Export_dr_observations	Eye conditions (Right Eye)	RPE changes
dbo	Export_dr_observations	Eye conditions (Right Eye)	Scleral
dbo	Export_dr_observations	Eye conditions (Right Eye)	Systemic Blood Disorders
dbo	Export_dr_observations	Eye conditions (Right Eye)	Thyroid
dbo	Export_dr_observations	Eye conditions (Right Eye)	Trauma / foreign body
dbo	Export_dr_observations	Eye conditions (Right Eye)	Unexplained VA Drop
dbo	Export_dr_observations	Eye conditions (Right Eye)	Vascular Abnormality
dbo	Export_dr_observations	Eye conditions (Right Eye)	Vitreous disorder
dbo	Export_dr_observations	Eye conditions (Right Eye)	Wet Macular degeneration
dbo	Export_dr_observations	Focal/grid to macula or peripheral scatter (Left Eye)	TRUE
dbo	Export_dr_observations	Focal/grid to macula or peripheral scatter (Right Eye)	TRUE
dbo	Export_dr_observations	Group of exudates within the macula (Left Eye)	TRUE
dbo	Export_dr_observations	Group of exudates within the macula (Right Eye)	TRUE
dbo	Export_dr_observations	Image quality (Left Eye)	Adequate
dbo	Export_dr_observations	Image quality (Left Eye)	Good
dbo	Export_dr_observations	Image quality (Left Eye)	Inadequate
dbo	Export_dr_observations	Image quality (Left Eye)	No Photos
dbo	Export_dr_observations	Image quality (Right Eye)	Adequate
dbo	Export_dr_observations	Image quality (Right Eye)	Good
dbo	Export_dr_observations	Image quality (Right Eye)	Inadequate
dbo	Export_dr_observations	Image quality (Right Eye)	No Photos
dbo	Export_dr_observations	Impairment due to diabetic retinopathy at this visit	FALSE
dbo	Export_dr_observations	Impairment due to diabetic retinopathy at this visit	TRUE
dbo	Export_dr_observations	Intraretinal microvascular abnormality (IRMA) (Left Eye)	TRUE
dbo	Export_dr_observations	Intraretinal microvascular abnormality (IRMA) (Right Eye)	TRUE
dbo	Export_dr_observations	Maculopathy (Left Eye)	M0
dbo	Export_dr_observations	Maculopathy (Left Eye)	M1
dbo	Export_dr_observations	Maculopathy (Left Eye)	MNR Non-referable
dbo	Export_dr_observations	Maculopathy (Right Eye)	M0
dbo	Export_dr_observations	Maculopathy (Right Eye)	M1
dbo	Export_dr_observations	Missing eye (Left Eye)	TRUE
dbo	Export_dr_observations	Missing eye (Right Eye)	TRUE
dbo	Export_dr_observations	Multiple blot haemorrhages (Left Eye)	TRUE
dbo	Export_dr_observations	Multiple blot haemorrhages (Right Eye)	TRUE
dbo	Export_dr_observations	New pre-retinal fibrosis (Left Eye)	TRUE
dbo	Export_dr_observations	New pre-retinal fibrosis (Right Eye)	TRUE
dbo	Export_dr_observations	New pre-retinal or vitreous haemorrhage (Left Eye)	TRUE
dbo	Export_dr_observations	New pre-retinal or vitreous haemorrhage (Right Eye)	TRUE
dbo	Export_dr_observations	New tractional retinal detachment (Left Eye)	TRUE
dbo	Export_dr_observations	New tractional retinal detachment (Right Eye)	TRUE
dbo	Export_dr_observations	New vessels elsewhere (NVE) (Left Eye)	TRUE
dbo	Export_dr_observations	New vessels elsewhere (NVE) (Right Eye)	TRUE
dbo	Export_dr_observations	New vessels on disc (NVD) (Left Eye)	TRUE
dbo	Export_dr_observations	New vessels on disc (NVD) (Right Eye)	TRUE
dbo	Export_dr_observations	Next review type	Admitted to ophthalmology
dbo	Export_dr_observations	Next review type	Clinic Review
dbo	Export_dr_observations	Next review type	Listed for procedure prior to review
dbo	Export_dr_observations	Next review type	Referred for other opinion
dbo	Export_dr_observations	Non DR Referral Letter	TRUE
dbo	Export_dr_observations	Non-eye referral	Carotid ultrasound
dbo	Export_dr_observations	Non-eye referral	Chest X-ray
dbo	Export_dr_observations	OCT image quality (Left Eye)	Adequate
dbo	Export_dr_observations	OCT image quality (Left Eye)	Inadequate
dbo	Export_dr_observations	OCT image quality (Right Eye)	Adequate
dbo	Export_dr_observations	OCT image quality (Right Eye)	Inadequate
dbo	Export_dr_observations	OCT macular status (Left Eye)	OCT borderline
dbo	Export_dr_observations	OCT macular status (Left Eye)	OCT negative
dbo	Export_dr_observations	OCT macular status (Left Eye)	OCT positive
dbo	Export_dr_observations	OCT macular status (Right Eye)	OCT borderline
dbo	Export_dr_observations	OCT macular status (Right Eye)	OCT negative
dbo	Export_dr_observations	OCT macular status (Right Eye)	OCT positive
dbo	Export_dr_observations	Ophthalmology Discharged	FALSE
dbo	Export_dr_observations	Ophthalmology Discharged	TRUE
dbo	Export_dr_observations	Ophthalmology DNA	FALSE
dbo	Export_dr_observations	Ophthalmology DNA	TRUE
dbo	Export_dr_observations	Ophthalmology Grading Classification Disagreed	FALSE
dbo	Export_dr_observations	Ophthalmology Grading Classification Disagreed	TRUE
dbo	Export_dr_observations	Ophthalmology Referral Not Required	FALSE
dbo	Export_dr_observations	Other Eye conditions (Left eye)	cataract
dbo	Export_dr_observations	Other Eye conditions (Left eye)	cholesterol emboli
dbo	Export_dr_observations	Other Eye conditions (Left eye)	choriretinitis scarring
dbo	Export_dr_observations	Other Eye conditions (Left eye)	Cotton wool spots
dbo	Export_dr_observations	Other Eye conditions (Left eye)	Dot/blot haemorrhages
dbo	Export_dr_observations	Other Eye conditions (Left eye)	Drusen
dbo	Export_dr_observations	Other Eye conditions (Left eye)	Hard exudates
dbo	Export_dr_observations	Other Eye conditions (Left eye)	Laser scars: focal
dbo	Export_dr_observations	Other Eye conditions (Left eye)	Laser scars: pan-retinal
dbo	Export_dr_observations	Other Eye conditions (Left eye)	New vessels
dbo	Export_dr_observations	Other Eye conditions (Left eye)	Pre-retinal haemorrhage or Venous changes
dbo	Export_dr_observations	Other Eye conditions (Right eye)	cataract
dbo	Export_dr_observations	Other Eye conditions (Right eye)	choriretinitis scarring
dbo	Export_dr_observations	Other Eye conditions (Right eye)	Cotton wool spots
dbo	Export_dr_observations	Other Eye conditions (Right eye)	Dot/blot haemorrhages
dbo	Export_dr_observations	Other Eye conditions (Right eye)	Drusen
dbo	Export_dr_observations	Other Eye conditions (Right eye)	Hard exudates
dbo	Export_dr_observations	Other Eye conditions (Right eye)	Laser scars: focal
dbo	Export_dr_observations	Other Eye conditions (Right eye)	Laser scars: pan-retinal
dbo	Export_dr_observations	Other Eye conditions (Right eye)	New vessels
dbo	Export_dr_observations	Other Eye conditions (Right eye)	Pre-retinal haemorrhage or Venous changes
dbo	Export_dr_observations	Photocoagulation (Left Eye)	P0
dbo	Export_dr_observations	Photocoagulation (Left Eye)	P1
dbo	Export_dr_observations	Photocoagulation (Right Eye)	P0
dbo	Export_dr_observations	Photocoagulation (Right Eye)	P1
dbo	Export_dr_observations	Planned procedure (left eye)	Anti-VEGF injections
dbo	Export_dr_observations	Planned procedure (left eye)	Cataract surgery
dbo	Export_dr_observations	Planned procedure (left eye)	Focal laser
dbo	Export_dr_observations	Planned procedure (left eye)	Grid laser
dbo	Export_dr_observations	Planned procedure (left eye)	Laser (other)
dbo	Export_dr_observations	Planned procedure (left eye)	Laser for diabetic retinopathy
dbo	Export_dr_observations	Planned procedure (left eye)	Lid surgery
dbo	Export_dr_observations	Planned procedure (left eye)	OP procedure (other)
dbo	Export_dr_observations	Planned procedure (left eye)	Pan-retinal laser
dbo	Export_dr_observations	Planned procedure (left eye)	Sectoral photocoagulation
dbo	Export_dr_observations	Planned procedure (left eye)	Surgery (other)
dbo	Export_dr_observations	Planned procedure (left eye)	Vitreoretinal surgery
dbo	Export_dr_observations	Planned procedure (left eye)	YAG iridotomy
dbo	Export_dr_observations	Planned procedure (left eye)	YAG laser
dbo	Export_dr_observations	Planned procedure (right eye)	Anti-VEGF injections
dbo	Export_dr_observations	Planned procedure (right eye)	Cataract surgery
dbo	Export_dr_observations	Planned procedure (right eye)	Diode cyto-ablation
dbo	Export_dr_observations	Planned procedure (right eye)	Focal laser
dbo	Export_dr_observations	Planned procedure (right eye)	Grid laser
dbo	Export_dr_observations	Planned procedure (right eye)	Laser (other)
dbo	Export_dr_observations	Planned procedure (right eye)	Laser for diabetic retinopathy
dbo	Export_dr_observations	Planned procedure (right eye)	OP procedure (other)
dbo	Export_dr_observations	Planned procedure (right eye)	Pan-retinal laser
dbo	Export_dr_observations	Planned procedure (right eye)	Surgery (other)
dbo	Export_dr_observations	Planned procedure (right eye)	Vitreoretinal surgery
dbo	Export_dr_observations	Planned procedure (right eye)	YAG iridotomy
dbo	Export_dr_observations	Planned procedure (right eye)	YAG laser
dbo	Export_dr_observations	Planned procedure date (left eye)
dbo	Export_dr_observations	Planned procedure date (right eye)
dbo	Export_dr_observations	Planned procedure refusal (left eye)	FALSE
dbo	Export_dr_observations	Planned procedure refusal (right eye)	FALSE
dbo	Export_dr_observations	R1 features (from feature based grading) + peripheral retinal scatter laser (Left Eye)	TRUE
dbo	Export_dr_observations	R1 features (from feature based grading) + peripheral retinal scatter laser (Right Eye)	TRUE
dbo	Export_dr_observations	Reactivation in a previous stable R3S eye (Left Eye)	TRUE
dbo	Export_dr_observations	Reactivation in a previous stable R3S eye (Right Eye)	TRUE
dbo	Export_dr_observations	Retinal haemorrhage(s) (Left Eye)	TRUE
dbo	Export_dr_observations	Retinal haemorrhage(s) (Right Eye)	TRUE
dbo	Export_dr_observations	Retinal thickening within 1DD of the centre of the fovea (if stereo available) (Left Eye)	TRUE
dbo	Export_dr_observations	Retinal thickening within 1DD of the centre of the fovea (if stereo available) (Right Eye)	TRUE
dbo	Export_dr_observations	Retinopathy (Left Eye)	Not Assessable
dbo	Export_dr_observations	Retinopathy (Left Eye)	R0
dbo	Export_dr_observations	Retinopathy (Left Eye)	R1
dbo	Export_dr_observations	Retinopathy (Left Eye)	R2
dbo	Export_dr_observations	Retinopathy (Left Eye)	R3
dbo	Export_dr_observations	Retinopathy (Left Eye)	R3A
dbo	Export_dr_observations	Retinopathy (Left Eye)	R3S
dbo	Export_dr_observations	Retinopathy (Right Eye)	Not Assessable
dbo	Export_dr_observations	Retinopathy (Right Eye)	R0
dbo	Export_dr_observations	Retinopathy (Right Eye)	R1
dbo	Export_dr_observations	Retinopathy (Right Eye)	R2
dbo	Export_dr_observations	Retinopathy (Right Eye)	R3
dbo	Export_dr_observations	Retinopathy (Right Eye)	R3A
dbo	Export_dr_observations	Retinopathy (Right Eye)	R3S
dbo	Export_dr_observations	Secondary eye referral	Fluorescein angiography
dbo	Export_dr_observations	Secondary eye referral	Other
dbo	Export_dr_observations	Stable fibrous proliferation (disc or elsewhere) + peripheral retinal scatter laser (Left Eye)	TRUE
dbo	Export_dr_observations	Stable fibrous proliferation (disc or elsewhere) + peripheral retinal scatter laser (Right Eye)	TRUE
dbo	Export_dr_observations	Stable pre-retinal fibrosis + peripheral retinal scatter laser (Left Eye)	TRUE
dbo	Export_dr_observations	Stable pre-retinal fibrosis + peripheral retinal scatter laser (Right Eye)	TRUE
dbo	Export_dr_observations	Stable R2 features (from feature based grading) + peripheral retinal scatter laser (Left Eye)	TRUE
dbo	Export_dr_observations	Stable R2 features (from feature based grading) + peripheral retinal scatter laser (Right Eye)	TRUE
dbo	Export_dr_observations	Venous beading (Left Eye)	TRUE
dbo	Export_dr_observations	Venous beading (Right Eye)	TRUE
dbo	Export_dr_observations	Venous loop (Left Eye)	TRUE
dbo	Export_dr_observations	Venous loop (Right Eye)	TRUE
dbo	Export_dr_observations	Venous reduplication (Left Eye)	TRUE
dbo	Export_dr_observations	Venous reduplication (Right Eye)	TRUE
dbo	Export_dr_OphthalmologyTreatment	Ophthalmology patient discharge date
dbo	Export_dr_OphthalmologyTreatment	Performed procedure (left eye)	Anti-VEGF injections
dbo	Export_dr_OphthalmologyTreatment	Performed procedure (left eye)	Cataract surgery
dbo	Export_dr_OphthalmologyTreatment	Performed procedure (left eye)	Focal laser
dbo	Export_dr_OphthalmologyTreatment	Performed procedure (left eye)	Grid laser
dbo	Export_dr_OphthalmologyTreatment	Performed procedure (left eye)	Laser (other)
dbo	Export_dr_OphthalmologyTreatment	Performed procedure (left eye)	Laser for diabetic retinopathy
dbo	Export_dr_OphthalmologyTreatment	Performed procedure (left eye)	Pan-retinal laser
dbo	Export_dr_OphthalmologyTreatment	Performed procedure (left eye)	YAG laser
dbo	Export_dr_OphthalmologyTreatment	Performed procedure (right eye)	Anti-VEGF injections
dbo	Export_dr_OphthalmologyTreatment	Performed procedure (right eye)	Cataract surgery
dbo	Export_dr_OphthalmologyTreatment	Performed procedure (right eye)	Focal laser
dbo	Export_dr_OphthalmologyTreatment	Performed procedure (right eye)	Grid laser
dbo	Export_dr_OphthalmologyTreatment	Performed procedure (right eye)	Laser (other)
dbo	Export_dr_OphthalmologyTreatment	Performed procedure (right eye)	Laser for diabetic retinopathy
dbo	Export_dr_OphthalmologyTreatment	Performed procedure (right eye)	Lid surgery
dbo	Export_dr_OphthalmologyTreatment	Performed procedure (right eye)	OP procedure (other)
dbo	Export_dr_OphthalmologyTreatment	Performed procedure (right eye)	Pan-retinal laser
dbo	Export_dr_OphthalmologyTreatment	Performed procedure (right eye)	Vitreoretinal surgery
dbo	Export_dr_OphthalmologyTreatment	Performed procedure (right eye)	YAG laser
dbo	Export_dr_OphthalmologyTreatment	Performed procedure date (left eye)
dbo	Export_dr_OphthalmologyTreatment	Performed procedure date (right eye)
dbo	Export_dr_OphthalmologyTreatment	Performed procedure refused (left eye)	FALSE
dbo	Export_dr_OphthalmologyTreatment	Performed procedure refused (left eye)	TRUE
dbo	Export_dr_OphthalmologyTreatment	Performed procedure refused (right eye)	FALSE
dbo	Export_dr_OphthalmologyTreatment	Performed procedure refused (right eye)	TRUE
dbo	Export_dr_OphthalmologyTreatment	Performed procedure refused date (left eye)
dbo	Export_dr_OphthalmologyTreatment	Performed procedure refused date (right eye)
dbo	Export_dr_OphthalmologyTreatment	Screening outcome	Discharge from ophthalmology due to non-attendance
dbo	Export_dr_OphthalmologyTreatment	Screening outcome	Keep in ophthalmology (routine)
dbo	Export_dr_OphthalmologyTreatment	Screening outcome	Keep in ophthalmology (urgent)
dbo	Export_dr_OphthalmologyTreatment	Screening outcome	OPDR 1 month
dbo	Export_dr_OphthalmologyTreatment	Screening outcome	OPDR 12 month
dbo	Export_dr_OphthalmologyTreatment	Screening outcome	OPDR 2 month
dbo	Export_dr_OphthalmologyTreatment	Screening outcome	OPDR 3 month
dbo	Export_dr_OphthalmologyTreatment	Screening outcome	OPDR 4 month
dbo	Export_dr_OphthalmologyTreatment	Screening outcome	OPDR 6 month
dbo	Export_dr_OphthalmologyTreatment	Screening outcome	OPDR 9 month
dbo	Export_dr_OphthalmologyTreatment	Screening outcome	Ophthalmology take patient
dbo	Export_dr_OphthalmologyTreatment	Screening outcome	Ophthalmology take patient (urgent)
dbo	Export_dr_OphthalmologyTreatment	Screening outcome	Refer to screening 12 months
dbo	Export_dr_OphthalmologyTreatment	Treatment cancelled date
dbo	Export_dr_OphthalmologyTreatment	Treatment cancelled date
dbo	Export_dr_OphthalmologyTreatment	Treatment cancelled date
dbo	Export_dr_OphthalmologyTreatment	Treatment cancelled patient reason	Other
dbo	Export_dr_OphthalmologyTreatment	Treatment cancelled patient reason	Patient too sick to attend
dbo	Export_dr_OphthalmologyTreatment	Treatment cancelled patient reason notes	Attended but felt unwell so went home
dbo	Export_dr_OphthalmologyTreatment	Treatment cancelled patient reason notes	Covid
dbo	Export_dr_OphthalmologyTreatment	Treatment cancelled source	Patient
dbo	Export_dr_OphthalmologyTreatment	Treatment date
dbo	Export_dr_OphthalmologyTreatment	Treatment DNA	TRUE
dbo	Export_dr_screening	Concurrent examination	Direct ophthalmoscopy
dbo	Export_dr_screening	Concurrent examination	Indirect ophthalmoscopy
dbo	Export_dr_screening	Concurrent examination	No concurrent examination
dbo	Export_dr_screening	Concurrent examination	Slit lamp biomicroscopy
dbo	Export_dr_screening	Dilation method	Other dilation drops
dbo	Export_dr_screening	Dilation method	Phenylephrine 2.5%
dbo	Export_dr_screening	Dilation method	Tropicamide 0.5%
dbo	Export_dr_screening	Dilation method	Tropicamide 1%
dbo	Export_dr_screening	Dilation method	Undilated
dbo	Export_dr_screening	Drug batch number
dbo	Export_dr_screening	Second Drug batch number
dbo	Export_dr_screening	Second Mydriatic agent	10% Phenylephrine as POOR dilator esp RE
dbo	Export_dr_screening	Second Mydriatic agent	Cyclopentolate
dbo	Export_dr_screening	Second Mydriatic agent	Phenylephrine 10
dbo	Export_dr_screening	Second Mydriatic agent	phenylephrine10
dbo	Export_dr_screening	Second Mydriatic agent	phenylephrine10%
dbo	Export_dr_screening	Second Mydriatic agent	Pphenylephrine 10
dbo	Export_dr_screening	Second Mydriatic reaction	No adverse reaction to mydriatic agent
dbo	Export_dr_screening	Technical failure	FALSE
dbo	Export_dr_screening	Technical failure	TRUE
dbo	Export_dr_screening	Visual Acuity (Left) LogMAR (no correction)
dbo	Export_dr_screening	Visual Acuity (Left) LogMAR (using correction)
dbo	Export_dr_screening	Visual Acuity (Left) LogMAR (using pinhole)
dbo	Export_dr_screening	Visual Acuity (Left) Snellen (no correction)
dbo	Export_dr_screening	Visual Acuity (Left) Snellen (using correction)
dbo	Export_dr_screening	Visual Acuity (Left) Snellen (using pinhole)
dbo	Export_dr_screening	Visual Acuity (Right) LogMAR (no correction)
dbo	Export_dr_screening	Visual Acuity (Right) LogMAR (using correction)
dbo	Export_dr_screening	Visual Acuity (Right) LogMAR (using pinhole)
dbo	Export_dr_screening	Visual Acuity (Right) Snellen (no correction)
dbo	Export_dr_screening	Visual Acuity (Right) Snellen (using correction)
dbo	Export_dr_screening	Visual Acuity (Right) Snellen (using pinhole)
dbo	Export_dr_screening	Visual Acuity not measured (Left)	TRUE
dbo	Export_dr_screening	Visual Acuity not measured (Right)	TRUE
