# Supplementary material for: A Datasheet for the INSIGHT Birmingham, Solihull, and Black Country Diabetic Retinopathy Screening Dataset
Source: Ophthalmol Sci. 2023 Feb 26;3(3):100293. doi: 10.1016/j.xops.2023.100293 (PMC10182318; doi:10.1016/j.xops.2023.100293)
Supplement: Supplementary File 2 [file mmc2.xlsx]

## Sheet: Demographics With Enumeration
Demographic Type	Add To Ingestion Schema Table	PossibleValue	EnumerationCode	DatasetCode	DataType	LowerRange	UpperRange	SupportsHistory	SupportsMultiple	Priority	Notes
Ambulatory status	Social History	Bedfast	Bedfast		12			No	No	0
Ambulatory status		Dependent/Assist	Dependent/Assist		12			No	No	1
Ambulatory status		Independent	Independent		12			No	No	2
Ambulatory status		Supervised	Supervised		12			No	No	3
Ambulatory status		Unknown	Unknown		12			No	No	4
Ambulatory status		Wheelchair	Wheelchair		12			No	No	5
Ambulatory status		Wheels Self	Wheels Self		12			No	No	6
Cognitive status	Social History	Alert/Oriented	Alert/Oriented		12			No	No	0
Cognitive status		Alzheimer’s	Alzheimer’s		12			No	No	1
Cognitive status		Comatose	Comatose		12			No	No	2
Cognitive status		Confused	Confused		12			No	No	3
Cognitive status		Dementia	Dementia		12			No	No	4
Cognitive status		Learning or mental disability	Learning or mental disability		12			No	No	5
Cognitive status		Unknown	Unknown		12			No	No	6
Correspondence language	Social History	Akan (Ashanti)	1	1	12			No	No	0
Correspondence language		Albanian	2	2	12			No	No	1
Correspondence language		Amharic	3	3	12			No	No	2
Correspondence language		Arabic	4	4	12			No	No	3
Correspondence language		Bengali and Sylheti	5	5	12			No	No	4
Correspondence language		Brawa and Somali	6	6	12			No	No	5
Correspondence language		British Signing Language	7	7	12			No	No	6
Correspondence language		Cantonese	8	8	12			No	No	7
Correspondence language		Cantonese and Vietnamese	9	9	12			No	No	8
Correspondence language		Creole	10	10	12			No	No	9
Correspondence language		Dutch	11	11	12			No	No	10
Correspondence language		English	12	12	12			No	No	11
Correspondence language		Ethiopian	13	13	12			No	No	12
Correspondence language		Farsi (Persian)	14	14	12			No	No	13
Correspondence language		Finnish	15	15	12			No	No	14
Correspondence language		Flemish	16	16	12			No	No	15
Correspondence language		French	17	17	12			No	No	16
Correspondence language		French creole	18	18	12			No	No	17
Correspondence language		Gaelic	19	19	12			No	No	18
Correspondence language		German	20	20	12			No	No	19
Correspondence language		Greek	21	21	12			No	No	20
Correspondence language		Gujarati	22	22	12			No	No	21
Correspondence language		Hakka	23	23	12			No	No	22
Correspondence language		Hausa	24	24	12			No	No	23
Correspondence language		Hebrew	25	25	12			No	No	24
Correspondence language		Hindi	26	26	12			No	No	25
Correspondence language		Igbo (Ibo)	27	27	12			No	No	26
Correspondence language		Italian	28	28	12			No	No	27
Correspondence language		Japanese	29	29	12			No	No	28
Correspondence language		Korean	30	30	12			No	No	29
Correspondence language		Kurdish	31	31	12			No	No	30
Correspondence language		Lingala	32	32	12			No	No	31
Correspondence language		Luganda	33	33	12			No	No	32
Correspondence language		Makaton (sign language)	34	34	12			No	No	33
Correspondence language		Malayalam	35	35	12			No	No	34
Correspondence language		Mandarin	36	36	12			No	No	35
Correspondence language		Norwegian	37	37	12			No	No	36
Correspondence language		Pashto (Pushtoo)	38	38	12			No	No	37
Correspondence language		Patois	39	39	12			No	No	38
Correspondence language		Polish	40	40	12			No	No	39
Correspondence language		Portuguese	41	41	12			No	No	40
Correspondence language		Punjabi	42	42	12			No	No	41
Correspondence language		Russian	43	43	12			No	No	42
Correspondence language		Serbian/Croatian	44	44	12			No	No	43
Correspondence language		Sinhala	45	45	12			No	No	44
Correspondence language		Somali	46	46	12			No	No	45
Correspondence language		Spanish	48	48	12			No	No	46
Correspondence language		Swahili	49	49	12			No	No	47
Correspondence language		Swedish	50	50	12			No	No	48
Correspondence language		Sylheti	51	51	12			No	No	49
Correspondence language		Tagalog (Filipino)	52	52	12			No	No	50
Correspondence language		Tamil	53	53	12			No	No	51
Correspondence language		Thai	54	54	12			No	No	52
Correspondence language		Tigrinya	55	55	12			No	No	53
Correspondence language		Turkish	56	56	12			No	No	54
Correspondence language		Urdu	57	57	12			No	No	55
Correspondence language		Vietnamese	58	58	12			No	No	56
Correspondence language		Welsh	59	59	12			No	No	57
Correspondence language		Yoruba	60	60	12			No	No	58
Correspondence language		Other	200	200	12			No	No	59
Ethnicity	Patient	A: British	A	A	12			No	No	0
Ethnicity		B: Irish	B	B	12			No	No	1
Ethnicity		C: Any other White background	C	C	12			No	No	2
Ethnicity		D: White and Black Caribbean	D	D	12			No	No	3
Ethnicity		E: White and Black African	E	E	12			No	No	4
Ethnicity		F: White and Asian	F	F	12			No	No	5
Ethnicity		G: Any other Mixed background	G	G	12			No	No	6
Ethnicity		H: Indian	H	H	12			No	No	7
Ethnicity		J: Pakistani	J	J	12			No	No	8
Ethnicity		K: Bangladeshi	K	K	12			No	No	9
Ethnicity		L: Any other Asian background	L	L	12			No	No	10
Ethnicity		M: Caribbean	M	M	12			No	No	11
Ethnicity		N: African	N	N	12			No	No	12
Ethnicity		P: Any other Black background	P	P	12			No	No	13
Ethnicity		R: Chinese	R	R	12			No	No	14
Ethnicity		S: Any other Ethnic group	S	S	12			No	No	15
Ethnicity		Z: Not stated	Z	Z	12			No	No	16
Gender	Social History	Female	Female	2	12			No	No	0
Gender		Male	Male	1	12			No	No	1
Gender		Not specified	Not specified	9	12			No	No	2
Gender		Unknown	Unknown	0	12			No	No	3
Marital status		Living as married couple	Living as married couple		12			No	No	1
Marital status		Married	Married		12			No	No	2
Marital status		Other	Other		12			No	No	3
Marital status		Single	Single		12			No	No	4
Religion		Atheism	Atheism		12			No	No	1
Religion		Buddhism	Buddhism		12			No	No	2
Religion		Catholic	Catholic		12			No	No	3
Religion		Hinduism	Hinduism		12			No	No	4
Religion		Islam	Islam		12			No	No	5
Religion		Judaism	Judaism		12			No	No	6
Religion		None	None		12			No	No	7
Religion		Not stated	Not stated		12			No	No	8
Religion		Other	Other		12			No	No	9
Religion		Protestant	Protestant		12			No	No	10
Religion		Spiritual	Spiritual		12			No	No	11
Religion		Wicca	Wicca		12			No	No	12
Transport requirements	Social History	None	None		12			No	No	0
Transport requirements		Car	Car		12			No	No	1
Transport requirements		Ambulance	Ambulance		12			No	No	2
Spoken language	Social History	Akan (Ashanti)	1	1	12			No	No	0
Spoken language		Albanian	2	2	12			No	No	1
Spoken language		Amharic	3	3	12			No	No	2
Spoken language		Arabic	4	4	12			No	No	3
Spoken language		Bengali and Sylheti	5	5	12			No	No	4
Spoken language		Brawa and Somali	6	6	12			No	No	5
Spoken language		British Signing Language	7	7	12			No	No	6
Spoken language		Cantonese	8	8	12			No	No	7
Spoken language		Cantonese and Vietnamese	9	9	12			No	No	8
Spoken language		Creole	10	10	12			No	No	9
Spoken language		Dutch	11	11	12			No	No	10
Spoken language		English	12	12	12			No	No	11
Spoken language		Ethiopian	13	13	12			No	No	12
Spoken language		Farsi (Persian)	14	14	12			No	No	13
Spoken language		Finnish	15	15	12			No	No	14
Spoken language		Flemish	16	16	12			No	No	15
Spoken language		French	17	17	12			No	No	16
Spoken language		French creole	18	18	12			No	No	17
Spoken language		Gaelic	19	19	12			No	No	18
Spoken language		German	20	20	12			No	No	19
Spoken language		Greek	21	21	12			No	No	20
Spoken language		Gujarati	22	22	12			No	No	21
Spoken language		Hakka	23	23	12			No	No	22
Spoken language		Hausa	24	24	12			No	No	23
Spoken language		Hebrew	25	25	12			No	No	24
Spoken language		Hindi	26	26	12			No	No	25
Spoken language		Igbo (Ibo)	27	27	12			No	No	26
Spoken language		Italian	28	28	12			No	No	27
Spoken language		Japanese	29	29	12			No	No	28
Spoken language		Korean	30	30	12			No	No	29
Spoken language		Kurdish	31	31	12			No	No	30
Spoken language		Lingala	32	32	12			No	No	31
Spoken language		Luganda	33	33	12			No	No	32
Spoken language		Makaton (sign language)	34	34	12			No	No	33
Spoken language		Malayalam	35	35	12			No	No	34
Spoken language		Mandarin	36	36	12			No	No	35
Spoken language		Norwegian	37	37	12			No	No	36
Spoken language		Pashto (Pushtoo)	38	38	12			No	No	37
Spoken language		Patois	39	39	12			No	No	38
Spoken language		Polish	40	40	12			No	No	39
Spoken language		Portuguese	41	41	12			No	No	40
Spoken language		Punjabi	42	42	12			No	No	41
Spoken language		Russian	43	43	12			No	No	42
Spoken language		Serbian/Croatian	44	44	12			No	No	43
Spoken language		Sinhala	45	45	12			No	No	44
Spoken language		Somali	46	46	12			No	No	45
Spoken language		Spanish	48	48	12			No	No	46
Spoken language		Swahili	49	49	12			No	No	47
Spoken language		Swedish	50	50	12			No	No	48
Spoken language		Sylheti	51	51	12			No	No	49
Spoken language		Tagalog (Filipino)	52	52	12			No	No	50
Spoken language		Tamil	53	53	12			No	No	51
Spoken language		Thai	54	54	12			No	No	52
Spoken language		Tigrinya	55	55	12			No	No	53
Spoken language		Turkish	56	56	12			No	No	54
Spoken language		Urdu	57	57	12			No	No	55
Spoken language		Vietnamese	58	58	12			No	No	56
Spoken language		Welsh	59	59	12			No	No	57
Spoken language		Yoruba	60	60	12			No	No	58
Spoken language		Other	200	200	12			No	No	59
Correspondence language (new dataset)	Social History	Abkhazian	abk		12			No	No	0
Correspondence language (new dataset)		Achinese	ace		12			No	No	1
Correspondence language (new dataset)		Acoli	ach		12			No	No	2
Correspondence language (new dataset)		Adangme	ada		12			No	No	3
Correspondence language (new dataset)		Adyghe; Adygei	ady		12			No	No	4
Correspondence language (new dataset)		Afar	aar		12			No	No	5
Correspondence language (new dataset)		Afrihili	afh		12			No	No	6
Correspondence language (new dataset)		Afrikaans	afr		12			No	No	7
Correspondence language (new dataset)		Afro-Asiatic languages	afa		12			No	No	8
Correspondence language (new dataset)		Ainu	ain		12			No	No	9
Correspondence language (new dataset)		Akan	aka	1	12			No	No	10
Correspondence language (new dataset)		Akkadian	akk		12			No	No	11
Correspondence language (new dataset)		Albanian	alb	2	12			No	No	12
Correspondence language (new dataset)		Aleut	ale		12			No	No	13
Correspondence language (new dataset)		Algonquian languages	alg		12			No	No	14
Correspondence language (new dataset)		Altaic languages	tut		12			No	No	15
Correspondence language (new dataset)		Amharic	amh	3013	12			No	No	16
Correspondence language (new dataset)		Angika	anp		12			No	No	17
Correspondence language (new dataset)		Apache languages	apa		12			No	No	18
Correspondence language (new dataset)		Arabic	ara	4	12			No	No	19
Correspondence language (new dataset)		Aragonese	arg		12			No	No	20
Correspondence language (new dataset)		Arapaho	arp		12			No	No	21
Correspondence language (new dataset)		Arawak	arw		12			No	No	22
Correspondence language (new dataset)		Armenian	arm		12			No	No	23
Correspondence language (new dataset)		Aromanian; Arumanian; Macedo-Romanian	rup		12			No	No	24
Correspondence language (new dataset)		Artificial languages	art		12			No	No	25
Correspondence language (new dataset)		Assamese	asm		12			No	No	26
Correspondence language (new dataset)		Asturian; Bable; Leonese; Asturleonese	ast		12			No	No	27
Correspondence language (new dataset)		Athapascan languages	ath		12			No	No	28
Correspondence language (new dataset)		Australian languages	aus		12			No	No	29
Correspondence language (new dataset)		Austronesian languages	map		12			No	No	30
Correspondence language (new dataset)		Avaric	ava		12			No	No	31
Correspondence language (new dataset)		Avestan	ave		12			No	No	32
Correspondence language (new dataset)		Awadhi	awa		12			No	No	33
Correspondence language (new dataset)		Aymara	aym		12			No	No	34
Correspondence language (new dataset)		Azerbaijani	aze		12			No	No	35
Correspondence language (new dataset)		Balinese	ban		12			No	No	36
Correspondence language (new dataset)		Baltic languages	bat		12			No	No	37
Correspondence language (new dataset)		Baluchi	bal		12			No	No	38
Correspondence language (new dataset)		Bambara	bam		12			No	No	39
Correspondence language (new dataset)		Bamileke languages	bai		12			No	No	40
Correspondence language (new dataset)		Banda languages	bad		12			No	No	41
Correspondence language (new dataset)		Bantu languages	bnt		12			No	No	42
Correspondence language (new dataset)		Basa	bas		12			No	No	43
Correspondence language (new dataset)		Bashkir	bak		12			No	No	44
Correspondence language (new dataset)		Basque	baq		12			No	No	45
Correspondence language (new dataset)		Batak languages	btk		12			No	No	46
Correspondence language (new dataset)		Beja; Bedawiyet	bej		12			No	No	47
Correspondence language (new dataset)		Belarusian	bel		12			No	No	48
Correspondence language (new dataset)		Bemba	bem		12			No	No	49
Correspondence language (new dataset)		Bengali	ben	5051	12			No	No	50
Correspondence language (new dataset)		Berber languages	ber		12			No	No	51
Correspondence language (new dataset)		Bhojpuri	bho		12			No	No	52
Correspondence language (new dataset)		Bihari languages	bih		12			No	No	53
Correspondence language (new dataset)		Bikol	bik		12			No	No	54
Correspondence language (new dataset)		Bini; Edo	bin		12			No	No	55
Correspondence language (new dataset)		Bislama	bis		12			No	No	56
Correspondence language (new dataset)		Blin; Bilin	byn		12			No	No	57
Correspondence language (new dataset)		Blissymbols; Blissymbolics; Bliss	zbl		12			No	No	58
Correspondence language (new dataset)		Bokmål, Norwegian; Norwegian Bokmål	nob		12			No	No	59
Correspondence language (new dataset)		Bosnian	bos		12			No	No	60
Correspondence language (new dataset)		Braj	bra		12			No	No	61
Correspondence language (new dataset)		Breton	bre		12			No	No	62
Correspondence language (new dataset)		Buginese	bug		12			No	No	63
Correspondence language (new dataset)		Bulgarian	bul		12			No	No	64
Correspondence language (new dataset)		Buriat	bua		12			No	No	65
Correspondence language (new dataset)		Burmese	bur		12			No	No	66
Correspondence language (new dataset)		Caddo	cad		12			No	No	67
Correspondence language (new dataset)		Catalan; Valencian	cat		12			No	No	68
Correspondence language (new dataset)		Caucasian languages	cau		12			No	No	69
Correspondence language (new dataset)		Cebuano	ceb		12			No	No	70
Correspondence language (new dataset)		Celtic languages	cel		12			No	No	71
Correspondence language (new dataset)		Central American Indian languages	cai		12			No	No	72
Correspondence language (new dataset)		Central Khmer	khm		12			No	No	73
Correspondence language (new dataset)		Chagatai	chg		12			No	No	74
Correspondence language (new dataset)		Chamic languages	cmc		12			No	No	75
Correspondence language (new dataset)		Chamorro	cha		12			No	No	76
Correspondence language (new dataset)		Chechen	che		12			No	No	77
Correspondence language (new dataset)		Cherokee	chr		12			No	No	78
Correspondence language (new dataset)		Cheyenne	chy		12			No	No	79
Correspondence language (new dataset)		Chibcha	chb		12			No	No	80
Correspondence language (new dataset)		Chichewa; Chewa; Nyanja	nya		12			No	No	81
Correspondence language (new dataset)		Chinese	chi	36008	12			No	No	82
Correspondence language (new dataset)		Chinook jargon	chn		12			No	No	83
Correspondence language (new dataset)		Chipewyan; Dene Suline	chp		12			No	No	84
Correspondence language (new dataset)		Choctaw	cho		12			No	No	85
Correspondence language (new dataset)		Church Slavic; Old Slavonic; Church Slavonic; Old Bulgarian; Old Church Slavonic	chu		12			No	No	86
Correspondence language (new dataset)		Chuukese	chk		12			No	No	87
Correspondence language (new dataset)		Chuvash	chv		12			No	No	88
Correspondence language (new dataset)		Classical Newari; Old Newari; Classical Nepal Bhasa	nwc		12			No	No	89
Correspondence language (new dataset)		Classical Syriac	syc		12			No	No	90
Correspondence language (new dataset)		Coptic	cop		12			No	No	91
Correspondence language (new dataset)		Cornish	cor		12			No	No	92
Correspondence language (new dataset)		Corsican	cos		12			No	No	93
Correspondence language (new dataset)		Cree	cre		12			No	No	94
Correspondence language (new dataset)		Creek	mus		12			No	No	95
Correspondence language (new dataset)		Creoles and pidgins	crp	10	12			No	No	96
Correspondence language (new dataset)		Creoles and pidgins, English based	cpe	39	12			No	No	97
Correspondence language (new dataset)		Creoles and pidgins, French-based	cpf	18	12			No	No	98
Correspondence language (new dataset)		Creoles and pidgins, Portuguese-based	cpp		12			No	No	99
Correspondence language (new dataset)		Crimean Tatar; Crimean Turkish	crh		12			No	No	100
Correspondence language (new dataset)		Croatian	hrv		12			No	No	101
Correspondence language (new dataset)		Cushitic languages	cus		12			No	No	102
Correspondence language (new dataset)		Czech	cze		12			No	No	103
Correspondence language (new dataset)		Dakota	dak		12			No	No	104
Correspondence language (new dataset)		Danish	dan		12			No	No	105
Correspondence language (new dataset)		Dargwa	dar		12			No	No	106
Correspondence language (new dataset)		Delaware	del		12			No	No	107
Correspondence language (new dataset)		Dinka	din		12			No	No	108
Correspondence language (new dataset)		Divehi; Dhivehi; Maldivian	div		12			No	No	109
Correspondence language (new dataset)		Dogri	doi		12			No	No	110
Correspondence language (new dataset)		Dogrib	dgr		12			No	No	111
Correspondence language (new dataset)		Dravidian languages	dra		12			No	No	112
Correspondence language (new dataset)		Duala	dua		12			No	No	113
Correspondence language (new dataset)		Dutch, Middle (ca.1050-1350)	dum		12			No	No	114
Correspondence language (new dataset)		Dutch; Flemish	dut	16011	12			No	No	115
Correspondence language (new dataset)		Dyula	dyu		12			No	No	116
Correspondence language (new dataset)		Dzongkha	dzo		12			No	No	117
Correspondence language (new dataset)		Eastern Frisian	frs		12			No	No	118
Correspondence language (new dataset)		Efik	efi		12			No	No	119
Correspondence language (new dataset)		Egyptian (Ancient)	egy		12			No	No	120
Correspondence language (new dataset)		Ekajuk	eka		12			No	No	121
Correspondence language (new dataset)		Elamite	elx		12			No	No	122
Correspondence language (new dataset)		English	eng	12	12			No	No	123
Correspondence language (new dataset)		English, Middle (1100-1500)	enm		12			No	No	124
Correspondence language (new dataset)		English, Old (ca.450-1100)	ang		12			No	No	125
Correspondence language (new dataset)		Erzya	myv		12			No	No	126
Correspondence language (new dataset)		Esperanto	epo		12			No	No	127
Correspondence language (new dataset)		Estonian	est		12			No	No	128
Correspondence language (new dataset)		Ewe	ewe		12			No	No	129
Correspondence language (new dataset)		Ewondo	ewo		12			No	No	130
Correspondence language (new dataset)		Fang	fan		12			No	No	131
Correspondence language (new dataset)		Fanti	fat		12			No	No	132
Correspondence language (new dataset)		Faroese	fao		12			No	No	133
Correspondence language (new dataset)		Fijian	fij		12			No	No	134
Correspondence language (new dataset)		Filipino; Pilipino	fil		12			No	No	135
Correspondence language (new dataset)		Finnish	fin	15	12			No	No	136
Correspondence language (new dataset)		Finno-Ugrian languages	fiu		12			No	No	137
Correspondence language (new dataset)		Fon	fon		12			No	No	138
Correspondence language (new dataset)		French	fre	17	12			No	No	139
Correspondence language (new dataset)		French, Middle (ca.1400-1600)	frm		12			No	No	140
Correspondence language (new dataset)		French, Old (842-ca.1400)	fro		12			No	No	141
Correspondence language (new dataset)		Friulian	fur		12			No	No	142
Correspondence language (new dataset)		Fulah	ful		12			No	No	143
Correspondence language (new dataset)		Ga	gaa		12			No	No	144
Correspondence language (new dataset)		Gaelic; Scottish Gaelic	gla	19	12			No	No	145
Correspondence language (new dataset)		Galibi Carib	car		12			No	No	146
Correspondence language (new dataset)		Galician	glg		12			No	No	147
Correspondence language (new dataset)		Ganda	lug	33	12			No	No	148
Correspondence language (new dataset)		Gayo	gay		12			No	No	149
Correspondence language (new dataset)		Gbaya	gba		12			No	No	150
Correspondence language (new dataset)		Geez	gez		12			No	No	151
Correspondence language (new dataset)		Georgian	geo		12			No	No	152
Correspondence language (new dataset)		German	ger	20	12			No	No	153
Correspondence language (new dataset)		German, Middle High (ca.1050-1500)	gmh		12			No	No	154
Correspondence language (new dataset)		German, Old High (ca.750-1050)	goh		12			No	No	155
Correspondence language (new dataset)		Germanic languages	gem		12			No	No	156
Correspondence language (new dataset)		Gilbertese	gil		12			No	No	157
Correspondence language (new dataset)		Gondi	gon		12			No	No	158
Correspondence language (new dataset)		Gorontalo	gor		12			No	No	159
Correspondence language (new dataset)		Gothic	got		12			No	No	160
Correspondence language (new dataset)		Grebo	grb		12			No	No	161
Correspondence language (new dataset)		Greek, Ancient (to 1453)	grc		12			No	No	162
Correspondence language (new dataset)		Greek, Modern (1453-)	gre	21	12			No	No	163
Correspondence language (new dataset)		Guarani	grn		12			No	No	164
Correspondence language (new dataset)		Gujarati	guj	22	12			No	No	165
Correspondence language (new dataset)		Gwich'in	gwi		12			No	No	166
Correspondence language (new dataset)		Haida	hai		12			No	No	167
Correspondence language (new dataset)		Haitian; Haitian Creole	hat		12			No	No	168
Correspondence language (new dataset)		Hausa	hau	24	12			No	No	169
Correspondence language (new dataset)		Hawaiian	haw		12			No	No	170
Correspondence language (new dataset)		Hebrew	heb	25	12			No	No	171
Correspondence language (new dataset)		Herero	her		12			No	No	172
Correspondence language (new dataset)		Hiligaynon	hil		12			No	No	173
Correspondence language (new dataset)		Himachali languages; Western Pahari languages	him		12			No	No	174
Correspondence language (new dataset)		Hindi	hin	26	12			No	No	175
Correspondence language (new dataset)		Hiri Motu	hmo		12			No	No	176
Correspondence language (new dataset)		Hittite	hit		12			No	No	177
Correspondence language (new dataset)		Hmong; Mong	hmn		12			No	No	178
Correspondence language (new dataset)		Hungarian	hun		12			No	No	179
Correspondence language (new dataset)		Hupa	hup		12			No	No	180
Correspondence language (new dataset)		Iban	iba		12			No	No	181
Correspondence language (new dataset)		Icelandic	ice		12			No	No	182
Correspondence language (new dataset)		Ido	ido		12			No	No	183
Correspondence language (new dataset)		Igbo	ibo	27	12			No	No	184
Correspondence language (new dataset)		Ijo languages	ijo		12			No	No	185
Correspondence language (new dataset)		Iloko	ilo		12			No	No	186
Correspondence language (new dataset)		Inari Sami	smn		12			No	No	187
Correspondence language (new dataset)		Indic languages	inc		12			No	No	188
Correspondence language (new dataset)		Indo-European languages	ine		12			No	No	189
Correspondence language (new dataset)		Indonesian	ind		12			No	No	190
Correspondence language (new dataset)		Ingush	inh		12			No	No	191
Correspondence language (new dataset)		Interlingua (International Auxiliary Language Association)	ina		12			No	No	192
Correspondence language (new dataset)		Interlingue; Occidental	ile		12			No	No	193
Correspondence language (new dataset)		Inuktitut	iku		12			No	No	194
Correspondence language (new dataset)		Inupiaq	ipk		12			No	No	195
Correspondence language (new dataset)		Iranian languages	ira		12			No	No	196
Correspondence language (new dataset)		Irish	gle		12			No	No	197
Correspondence language (new dataset)		Irish, Middle (900-1200)	mga		12			No	No	198
Correspondence language (new dataset)		Irish, Old (to 900)	sga		12			No	No	199
Correspondence language (new dataset)		Iroquoian languages	iro		12			No	No	200
Correspondence language (new dataset)		Italian	ita	28	12			No	No	201
Correspondence language (new dataset)		Japanese	jpn	29	12			No	No	202
Correspondence language (new dataset)		Javanese	jav		12			No	No	203
Correspondence language (new dataset)		Judeo-Arabic	jrb		12			No	No	204
Correspondence language (new dataset)		Judeo-Persian	jpr		12			No	No	205
Correspondence language (new dataset)		Kabardian	kbd		12			No	No	206
Correspondence language (new dataset)		Kabyle	kab		12			No	No	207
Correspondence language (new dataset)		Kachin; Jingpho	kac		12			No	No	208
Correspondence language (new dataset)		Kalaallisut; Greenlandic	kal		12			No	No	209
Correspondence language (new dataset)		Kalmyk; Oirat	xal		12			No	No	210
Correspondence language (new dataset)		Kamba	kam		12			No	No	211
Correspondence language (new dataset)		Kannada	kan		12			No	No	212
Correspondence language (new dataset)		Kanuri	kau		12			No	No	213
Correspondence language (new dataset)		Karachay-Balkar	krc		12			No	No	214
Correspondence language (new dataset)		Kara-Kalpak	kaa		12			No	No	215
Correspondence language (new dataset)		Karelian	krl		12			No	No	216
Correspondence language (new dataset)		Karen languages	kar		12			No	No	217
Correspondence language (new dataset)		Kashmiri	kas		12			No	No	218
Correspondence language (new dataset)		Kashubian	csb		12			No	No	219
Correspondence language (new dataset)		Kawi	kaw		12			No	No	220
Correspondence language (new dataset)		Kazakh	kaz		12			No	No	221
Correspondence language (new dataset)		Khasi	kha		12			No	No	222
Correspondence language (new dataset)		Khoisan languages	khi		12			No	No	223
Correspondence language (new dataset)		Khotanese; Sakan	kho		12			No	No	224
Correspondence language (new dataset)		Kikuyu; Gikuyu	kik		12			No	No	225
Correspondence language (new dataset)		Kimbundu	kmb		12			No	No	226
Correspondence language (new dataset)		Kinyarwanda	kin		12			No	No	227
Correspondence language (new dataset)		Kirghiz; Kyrgyz	kir		12			No	No	228
Correspondence language (new dataset)		Klingon; tlhIngan-Hol	tlh		12			No	No	229
Correspondence language (new dataset)		Komi	kom		12			No	No	230
Correspondence language (new dataset)		Kongo	kon		12			No	No	231
Correspondence language (new dataset)		Konkani	kok		12			No	No	232
Correspondence language (new dataset)		Korean	kor	30	12			No	No	233
Correspondence language (new dataset)		Kosraean	kos		12			No	No	234
Correspondence language (new dataset)		Kpelle	kpe		12			No	No	235
Correspondence language (new dataset)		Kru languages	kro		12			No	No	236
Correspondence language (new dataset)		Kuanyama; Kwanyama	kua		12			No	No	237
Correspondence language (new dataset)		Kumyk	kum		12			No	No	238
Correspondence language (new dataset)		Kurdish	kur	31	12			No	No	239
Correspondence language (new dataset)		Kurukh	kru		12			No	No	240
Correspondence language (new dataset)		Kutenai	kut		12			No	No	241
Correspondence language (new dataset)		Ladino	lad		12			No	No	242
Correspondence language (new dataset)		Lahnda	lah		12			No	No	243
Correspondence language (new dataset)		Lamba	lam		12			No	No	244
Correspondence language (new dataset)		Land Dayak languages	day		12			No	No	245
Correspondence language (new dataset)		Lao	lao		12			No	No	246
Correspondence language (new dataset)		Latin	lat		12			No	No	247
Correspondence language (new dataset)		Latvian	lav		12			No	No	248
Correspondence language (new dataset)		Lezghian	lez		12			No	No	249
Correspondence language (new dataset)		Limburgan; Limburger; Limburgish	lim		12			No	No	250
Correspondence language (new dataset)		Lingala	lin	32	12			No	No	251
Correspondence language (new dataset)		Lithuanian	lit		12			No	No	252
Correspondence language (new dataset)		Lojban	jbo		12			No	No	253
Correspondence language (new dataset)		Low German; Low Saxon; German, Low; Saxon, Low	nds		12			No	No	254
Correspondence language (new dataset)		Lower Sorbian	dsb		12			No	No	255
Correspondence language (new dataset)		Lozi	loz		12			No	No	256
Correspondence language (new dataset)		Luba-Katanga	lub		12			No	No	257
Correspondence language (new dataset)		Luba-Lulua	lua		12			No	No	258
Correspondence language (new dataset)		Luiseno	lui		12			No	No	259
Correspondence language (new dataset)		Lule Sami	smj		12			No	No	260
Correspondence language (new dataset)		Lunda	lun		12			No	No	261
Correspondence language (new dataset)		Luo (Kenya and Tanzania)	luo		12			No	No	262
Correspondence language (new dataset)		Lushai	lus		12			No	No	263
Correspondence language (new dataset)		Luxembourgish; Letzeburgesch	ltz		12			No	No	264
Correspondence language (new dataset)		Macedonian	mac		12			No	No	265
Correspondence language (new dataset)		Madurese	mad		12			No	No	266
Correspondence language (new dataset)		Magahi	mag		12			No	No	267
Correspondence language (new dataset)		Maithili	mai		12			No	No	268
Correspondence language (new dataset)		Makasar	mak		12			No	No	269
Correspondence language (new dataset)		Malagasy	mlg		12			No	No	270
Correspondence language (new dataset)		Malay	may		12			No	No	271
Correspondence language (new dataset)		Malayalam	mal	35	12			No	No	272
Correspondence language (new dataset)		Maltese	mlt		12			No	No	273
Correspondence language (new dataset)		Manchu	mnc		12			No	No	274
Correspondence language (new dataset)		Mandar	mdr		12			No	No	275
Correspondence language (new dataset)		Mandingo	man		12			No	No	276
Correspondence language (new dataset)		Manipuri	mni		12			No	No	277
Correspondence language (new dataset)		Manobo languages	mno		12			No	No	278
Correspondence language (new dataset)		Manx	glv		12			No	No	279
Correspondence language (new dataset)		Maori	mao		12			No	No	280
Correspondence language (new dataset)		Mapudungun; Mapuche	arn		12			No	No	281
Correspondence language (new dataset)		Marathi	mar		12			No	No	282
Correspondence language (new dataset)		Mari	chm		12			No	No	283
Correspondence language (new dataset)		Marshallese	mah		12			No	No	284
Correspondence language (new dataset)		Marwari	mwr		12			No	No	285
Correspondence language (new dataset)		Masai	mas		12			No	No	286
Correspondence language (new dataset)		Mayan languages	myn		12			No	No	287
Correspondence language (new dataset)		Mende	men		12			No	No	288
Correspondence language (new dataset)		Mi'kmaq; Micmac	mic		12			No	No	289
Correspondence language (new dataset)		Minangkabau	min		12			No	No	290
Correspondence language (new dataset)		Mirandese	mwl		12			No	No	291
Correspondence language (new dataset)		Mohawk	moh		12			No	No	292
Correspondence language (new dataset)		Moksha	mdf		12			No	No	293
Correspondence language (new dataset)		Mongo	lol		12			No	No	294
Correspondence language (new dataset)		Mongolian	mon		12			No	No	295
Correspondence language (new dataset)		Mon-Khmer languages	mkh		12			No	No	296
Correspondence language (new dataset)		Mossi	mos		12			No	No	297
Correspondence language (new dataset)		Multiple languages	mul		12			No	No	298
Correspondence language (new dataset)		Munda languages	mun		12			No	No	299
Correspondence language (new dataset)		Nahuatl languages	nah		12			No	No	300
Correspondence language (new dataset)		Nauru	nau		12			No	No	301
Correspondence language (new dataset)		Navajo; Navaho	nav		12			No	No	302
Correspondence language (new dataset)		Ndebele, North; North Ndebele	nde		12			No	No	303
Correspondence language (new dataset)		Ndebele, South; South Ndebele	nbl		12			No	No	304
Correspondence language (new dataset)		Ndonga	ndo		12			No	No	305
Correspondence language (new dataset)		Neapolitan	nap		12			No	No	306
Correspondence language (new dataset)		Nepal Bhasa; Newari	new		12			No	No	307
Correspondence language (new dataset)		Nepali	nep		12			No	No	308
Correspondence language (new dataset)		Nias	nia		12			No	No	309
Correspondence language (new dataset)		Niger-Kordofanian languages	nic		12			No	No	310
Correspondence language (new dataset)		Nilo-Saharan languages	ssa		12			No	No	311
Correspondence language (new dataset)		Niuean	niu		12			No	No	312
Correspondence language (new dataset)		N'Ko	nqo		12			No	No	313
Correspondence language (new dataset)		No linguistic content; Not applicable	zxx		12			No	No	314
Correspondence language (new dataset)		Nogai	nog		12			No	No	315
Correspondence language (new dataset)		Norse, Old	non		12			No	No	316
Correspondence language (new dataset)		North American Indian languages	nai		12			No	No	317
Correspondence language (new dataset)		Northern Frisian	frr		12			No	No	318
Correspondence language (new dataset)		Northern Sami	sme		12			No	No	319
Correspondence language (new dataset)		Norwegian	nor	37	12			No	No	320
Correspondence language (new dataset)		Norwegian Nynorsk; Nynorsk, Norwegian	nno		12			No	No	321
Correspondence language (new dataset)		Nubian languages	nub		12			No	No	322
Correspondence language (new dataset)		Nyamwezi	nym		12			No	No	323
Correspondence language (new dataset)		Nyankole	nyn		12			No	No	324
Correspondence language (new dataset)		Nyoro	nyo		12			No	No	325
Correspondence language (new dataset)		Nzima	nzi		12			No	No	326
Correspondence language (new dataset)		Occitan (post 1500)	oci		12			No	No	327
Correspondence language (new dataset)		Official Aramaic (700-300 BCE); Imperial Aramaic (700-300 BCE)	arc		12			No	No	328
Correspondence language (new dataset)		Ojibwa	oji		12			No	No	329
Correspondence language (new dataset)		Oriya	ori		12			No	No	330
Correspondence language (new dataset)		Oromo	orm		12			No	No	331
Correspondence language (new dataset)		Osage	osa		12			No	No	332
Correspondence language (new dataset)		Ossetian; Ossetic	oss		12			No	No	333
Correspondence language (new dataset)		Otomian languages	oto		12			No	No	334
Correspondence language (new dataset)		Pahlavi	pal		12			No	No	335
Correspondence language (new dataset)		Palauan	pau		12			No	No	336
Correspondence language (new dataset)		Pali	pli		12			No	No	337
Correspondence language (new dataset)		Pampanga; Kapampangan	pam		12			No	No	338
Correspondence language (new dataset)		Pangasinan	pag		12			No	No	339
Correspondence language (new dataset)		Panjabi; Punjabi	pan	42	12			No	No	340
Correspondence language (new dataset)		Papiamento	pap		12			No	No	341
Correspondence language (new dataset)		Papuan languages	paa		12			No	No	342
Correspondence language (new dataset)		Pedi; Sepedi; Northern Sotho	nso		12			No	No	343
Correspondence language (new dataset)		Persian	per	14	12			No	No	344
Correspondence language (new dataset)		Persian, Old (ca.600-400 B.C.)	peo		12			No	No	345
Correspondence language (new dataset)		Philippine languages	phi		12			No	No	346
Correspondence language (new dataset)		Phoenician	phn		12			No	No	347
Correspondence language (new dataset)		Pohnpeian	pon		12			No	No	348
Correspondence language (new dataset)		Polish	pol	40	12			No	No	349
Correspondence language (new dataset)		Portuguese	por	41	12			No	No	350
Correspondence language (new dataset)		Prakrit languages	pra		12			No	No	351
Correspondence language (new dataset)		Provençal, Old (to 1500);Occitan, Old (to 1500)	pro		12			No	No	352
Correspondence language (new dataset)		Pushto; Pashto	pus	38	12			No	No	353
Correspondence language (new dataset)		Quechua	que		12			No	No	354
Correspondence language (new dataset)		Rajasthani	raj		12			No	No	355
Correspondence language (new dataset)		Rapanui	rap		12			No	No	356
Correspondence language (new dataset)		Rarotongan; Cook Islands Maori	rar		12			No	No	357
Correspondence language (new dataset)		Romance languages	roa		12			No	No	358
Correspondence language (new dataset)		Romanian; Moldavian; Moldovan	rum		12			No	No	359
Correspondence language (new dataset)		Romansh	roh		12			No	No	360
Correspondence language (new dataset)		Romany	rom		12			No	No	361
Correspondence language (new dataset)		Rundi	run		12			No	No	362
Correspondence language (new dataset)		Russian	rus	43	12			No	No	363
Correspondence language (new dataset)		Salishan languages	sal		12			No	No	364
Correspondence language (new dataset)		Samaritan Aramaic	sam		12			No	No	365
Correspondence language (new dataset)		Sami languages	smi		12			No	No	366
Correspondence language (new dataset)		Samoan	smo		12			No	No	367
Correspondence language (new dataset)		Sandawe	sad		12			No	No	368
Correspondence language (new dataset)		Sango	sag		12			No	No	369
Correspondence language (new dataset)		Sanskrit	san		12			No	No	370
Correspondence language (new dataset)		Santali	sat		12			No	No	371
Correspondence language (new dataset)		Sardinian	srd		12			No	No	372
Correspondence language (new dataset)		Sasak	sas		12			No	No	373
Correspondence language (new dataset)		Scots	sco		12			No	No	374
Correspondence language (new dataset)		Selkup	sel		12			No	No	375
Correspondence language (new dataset)		Semitic languages	sem		12			No	No	376
Correspondence language (new dataset)		Serbian	srp	44	12			No	No	377
Correspondence language (new dataset)		Serer	srr		12			No	No	378
Correspondence language (new dataset)		Shan	shn		12			No	No	379
Correspondence language (new dataset)		Shona	sna		12			No	No	380
Correspondence language (new dataset)		Sichuan Yi; Nuosu	iii		12			No	No	381
Correspondence language (new dataset)		Sicilian	scn		12			No	No	382
Correspondence language (new dataset)		Sidamo	sid		12			No	No	383
Correspondence language (new dataset)		Sign Languages	sgn	7034	12			No	No	384
Correspondence language (new dataset)		Siksika	bla		12			No	No	385
Correspondence language (new dataset)		Sindhi	snd		12			No	No	386
Correspondence language (new dataset)		Sinhala; Sinhalese	sin	45	12			No	No	387
Correspondence language (new dataset)		Sino-Tibetan languages	sit		12			No	No	388
Correspondence language (new dataset)		Siouan languages	sio		12			No	No	389
Correspondence language (new dataset)		Skolt Sami	sms		12			No	No	390
Correspondence language (new dataset)		Slave (Athapascan)	den		12			No	No	391
Correspondence language (new dataset)		Slavic languages	sla		12			No	No	392
Correspondence language (new dataset)		Slovak	slo		12			No	No	393
Correspondence language (new dataset)		Slovenian	slv		12			No	No	394
Correspondence language (new dataset)		Sogdian	sog		12			No	No	395
Correspondence language (new dataset)		Somali	som	46006	12			No	No	396
Correspondence language (new dataset)		Songhai languages	son		12			No	No	397
Correspondence language (new dataset)		Soninke	snk		12			No	No	398
Correspondence language (new dataset)		Sorbian languages	wen		12			No	No	399
Correspondence language (new dataset)		Sotho, Southern	sot		12			No	No	400
Correspondence language (new dataset)		South American Indian languages	sai		12			No	No	401
Correspondence language (new dataset)		Southern Altai	alt		12			No	No	402
Correspondence language (new dataset)		Southern Sami	sma		12			No	No	403
Correspondence language (new dataset)		Spanish; Castilian	spa	48	12			No	No	404
Correspondence language (new dataset)		Sranan Tongo	srn		12			No	No	405
Correspondence language (new dataset)		Standard Moroccan Tamazight	zgh		12			No	No	406
Correspondence language (new dataset)		Sukuma	suk		12			No	No	407
Correspondence language (new dataset)		Sumerian	sux		12			No	No	408
Correspondence language (new dataset)		Sundanese	sun		12			No	No	409
Correspondence language (new dataset)		Susu	sus		12			No	No	410
Correspondence language (new dataset)		Swahili	swa	49	12			No	No	411
Correspondence language (new dataset)		Swati	ssw		12			No	No	412
Correspondence language (new dataset)		Swedish	swe	50	12			No	No	413
Correspondence language (new dataset)		Swiss German; Alemannic; Alsatian	gsw		12			No	No	414
Correspondence language (new dataset)		Syriac	syr		12			No	No	415
Correspondence language (new dataset)		Tagalog	tgl	52	12			No	No	416
Correspondence language (new dataset)		Tahitian	tah		12			No	No	417
Correspondence language (new dataset)		Tai languages	tai		12			No	No	418
Correspondence language (new dataset)		Tajik	tgk		12			No	No	419
Correspondence language (new dataset)		Tamashek	tmh		12			No	No	420
Correspondence language (new dataset)		Tamil	tam	53	12			No	No	421
Correspondence language (new dataset)		Tatar	tat		12			No	No	422
Correspondence language (new dataset)		Telugu	tel		12			No	No	423
Correspondence language (new dataset)		Tereno	ter		12			No	No	424
Correspondence language (new dataset)		Tetum	tet		12			No	No	425
Correspondence language (new dataset)		Thai	tha	54	12			No	No	426
Correspondence language (new dataset)		Tibetan	tib		12			No	No	427
Correspondence language (new dataset)		Tigre	tig		12			No	No	428
Correspondence language (new dataset)		Tigrinya	tir	55	12			No	No	429
Correspondence language (new dataset)		Timne	tem		12			No	No	430
Correspondence language (new dataset)		Tiv	tiv		12			No	No	431
Correspondence language (new dataset)		Tlingit	tli		12			No	No	432
Correspondence language (new dataset)		Tok Pisin	tpi		12			No	No	433
Correspondence language (new dataset)		Tokelau	tkl		12			No	No	434
Correspondence language (new dataset)		Tonga (Nyasa)	tog		12			No	No	435
Correspondence language (new dataset)		Tonga (Tonga Islands)	ton		12			No	No	436
Correspondence language (new dataset)		Tsimshian	tsi		12			No	No	437
Correspondence language (new dataset)		Tsonga	tso		12			No	No	438
Correspondence language (new dataset)		Tswana	tsn		12			No	No	439
Correspondence language (new dataset)		Tumbuka	tum		12			No	No	440
Correspondence language (new dataset)		Tupi languages	tup		12			No	No	441
Correspondence language (new dataset)		Turkish	tur	56	12			No	No	442
Correspondence language (new dataset)		Turkish, Ottoman (1500-1928)	ota		12			No	No	443
Correspondence language (new dataset)		Turkmen	tuk		12			No	No	444
Correspondence language (new dataset)		Tuvalu	tvl		12			No	No	445
Correspondence language (new dataset)		Tuvinian	tyv		12			No	No	446
Correspondence language (new dataset)		Twi	twi		12			No	No	447
Correspondence language (new dataset)		Udmurt	udm		12			No	No	448
Correspondence language (new dataset)		Ugaritic	uga		12			No	No	449
Correspondence language (new dataset)		Uighur; Uyghur	uig		12			No	No	450
Correspondence language (new dataset)		Ukrainian	ukr		12			No	No	451
Correspondence language (new dataset)		Umbundu	umb		12			No	No	452
Correspondence language (new dataset)		Uncoded languages	mis		12			No	No	453
Correspondence language (new dataset)		Undetermined	und		12			No	No	454
Correspondence language (new dataset)		Upper Sorbian	hsb		12			No	No	455
Correspondence language (new dataset)		Urdu	urd	57	12			No	No	456
Correspondence language (new dataset)		Uzbek	uzb		12			No	No	457
Correspondence language (new dataset)		Vai	vai		12			No	No	458
Correspondence language (new dataset)		Venda	ven		12			No	No	459
Correspondence language (new dataset)		Vietnamese	vie	58009	12			No	No	460
Correspondence language (new dataset)		Volapük	vol		12			No	No	461
Correspondence language (new dataset)		Votic	vot		12			No	No	462
Correspondence language (new dataset)		Wakashan languages	wak		12			No	No	463
Correspondence language (new dataset)		Walloon	wln		12			No	No	464
Correspondence language (new dataset)		Waray	war		12			No	No	465
Correspondence language (new dataset)		Washo	was		12			No	No	466
Correspondence language (new dataset)		Welsh	wel	59	12			No	No	467
Correspondence language (new dataset)		Western Frisian	fry		12			No	No	468
Correspondence language (new dataset)		Wolaitta; Wolaytta	wal		12			No	No	469
Correspondence language (new dataset)		Wolof	wol		12			No	No	470
Correspondence language (new dataset)		Xhosa	xho		12			No	No	471
Correspondence language (new dataset)		Yakut	sah		12			No	No	472
Correspondence language (new dataset)		Yao	yao		12			No	No	473
Correspondence language (new dataset)		Yapese	yap		12			No	No	474
Correspondence language (new dataset)		Yiddish	yid		12			No	No	475
Correspondence language (new dataset)		Yoruba	yor	60	12			No	No	476
Correspondence language (new dataset)		Yupik languages	ypk		12			No	No	477
Correspondence language (new dataset)		Zande languages	znd		12			No	No	478
Correspondence language (new dataset)		Zapotec	zap		12			No	No	479
Correspondence language (new dataset)		Zaza; Dimili; Dimli; Kirdki; Kirmanjki; Zazaki	zza		12			No	No	480
Correspondence language (new dataset)		Zenaga	zen		12			No	No	481
Correspondence language (new dataset)		Zhuang; Chuang	zha		12			No	No	482
Correspondence language (new dataset)		Zulu	zul		12			No	No	483
Correspondence language (new dataset)		Zuni	zun		12			No	No	484
Ethnicity	Patient	99: Unknown	99	99	12			No	No	17
Gender (new dataset)	Social History	Not known	Not known	0	12			No	No	0
Gender (new dataset)		Male	Male	1	12			No	No	1
Gender (new dataset)		Female	Female	2	12			No	No	2
Gender (new dataset)		Not specified	Not specified	9	12			No	No	3
Sex	Social History	Not known	Not known	0	12			No	No	0
Sex		Male	Male	1	12			No	No	1
Sex		Female	Female	2	12			No	No	2
Sex		Not specified	Not specified	9	12			No	No	3
Marital / civil partnership status		Married/Civil Partner	Married/Civil Partner	M	12			No	No	1
Marital / civil partnership status		Divorced/Person whose Civil Partnership has been dissolved	Divorced	D	12			No	No	2
Marital / civil partnership status		Widowed/Surviving Civil Partner	Widowed/Surviving Civil Partner	W	12			No	No	3
Marital / civil partnership status		Separated	Separated	P	12			No	No	4
Marital / civil partnership status		Not disclosed	Not disclosed	N	12			No	No	5
Marital / civil partnership status		Not applicable	Not applicable	8	12			No	No	6
Marital / civil partnership status		Not known	Not known	9	12			No	No	7
Religion (new dataset)		Buddhist	Buddhist	B	12			No	No	1
Religion (new dataset)		Christian	Christian	C	12			No	No	2
Religion (new dataset)		Hindu	Hindu	D	12			No	No	3
Religion (new dataset)		Jain	Jain	E	12			No	No	4
Religion (new dataset)		Jewish	Jewish	F	12			No	No	5
Religion (new dataset)		Muslim	Muslim	G	12			No	No	6
Religion (new dataset)		Pagan	Pagan	H	12			No	No	7
Religion (new dataset)		Sikh	Sikh	I	12			No	No	8
Religion (new dataset)		Zoroastrian	Zoroastrian	J	12			No	No	9
Religion (new dataset)		Other	Other	K	12			No	No	10
Religion (new dataset)		None	None	L	12			No	No	11
Religion (new dataset)		Declines to disclose	Declines to disclose	M	12			No	No	12
Religion (new dataset)		Patient religion unknown	Patient religion unknown	N	12			No	No	13
Spoken language (new dataset)	Social History	Abkhazian	abk		12			No	No	0
Spoken language (new dataset)		Achinese	ace		12			No	No	1
Spoken language (new dataset)		Acoli	ach		12			No	No	2
Spoken language (new dataset)		Adangme	ada		12			No	No	3
Spoken language (new dataset)		Adyghe; Adygei	ady		12			No	No	4
Spoken language (new dataset)		Afar	aar		12			No	No	5
Spoken language (new dataset)		Afrihili	afh		12			No	No	6
Spoken language (new dataset)		Afrikaans	afr		12			No	No	7
Spoken language (new dataset)		Afro-Asiatic languages	afa		12			No	No	8
Spoken language (new dataset)		Ainu	ain		12			No	No	9
Spoken language (new dataset)		Akan	aka	1	12			No	No	10
Spoken language (new dataset)		Akkadian	akk		12			No	No	11
Spoken language (new dataset)		Albanian	alb	2	12			No	No	12
Spoken language (new dataset)		Aleut	ale		12			No	No	13
Spoken language (new dataset)		Algonquian languages	alg		12			No	No	14
Spoken language (new dataset)		Altaic languages	tut		12			No	No	15
Spoken language (new dataset)		Amharic	amh	3013	12			No	No	16
Spoken language (new dataset)		Angika	anp		12			No	No	17
Spoken language (new dataset)		Apache languages	apa		12			No	No	18
Spoken language (new dataset)		Arabic	ara	4	12			No	No	19
Spoken language (new dataset)		Aragonese	arg		12			No	No	20
Spoken language (new dataset)		Arapaho	arp		12			No	No	21
Spoken language (new dataset)		Arawak	arw		12			No	No	22
Spoken language (new dataset)		Armenian	arm		12			No	No	23
Spoken language (new dataset)		Aromanian; Arumanian; Macedo-Romanian	rup		12			No	No	24
Spoken language (new dataset)		Artificial languages	art		12			No	No	25
Spoken language (new dataset)		Assamese	asm		12			No	No	26
Spoken language (new dataset)		Asturian; Bable; Leonese; Asturleonese	ast		12			No	No	27
Spoken language (new dataset)		Athapascan languages	ath		12			No	No	28
Spoken language (new dataset)		Australian languages	aus		12			No	No	29
Spoken language (new dataset)		Austronesian languages	map		12			No	No	30
Spoken language (new dataset)		Avaric	ava		12			No	No	31
Spoken language (new dataset)		Avestan	ave		12			No	No	32
Spoken language (new dataset)		Awadhi	awa		12			No	No	33
Spoken language (new dataset)		Aymara	aym		12			No	No	34
Spoken language (new dataset)		Azerbaijani	aze		12			No	No	35
Spoken language (new dataset)		Balinese	ban		12			No	No	36
Spoken language (new dataset)		Baltic languages	bat		12			No	No	37
Spoken language (new dataset)		Baluchi	bal		12			No	No	38
Spoken language (new dataset)		Bambara	bam		12			No	No	39
Spoken language (new dataset)		Bamileke languages	bai		12			No	No	40
Spoken language (new dataset)		Banda languages	bad		12			No	No	41
Spoken language (new dataset)		Bantu languages	bnt		12			No	No	42
Spoken language (new dataset)		Basa	bas		12			No	No	43
Spoken language (new dataset)		Bashkir	bak		12			No	No	44
Spoken language (new dataset)		Basque	baq		12			No	No	45
Spoken language (new dataset)		Batak languages	btk		12			No	No	46
Spoken language (new dataset)		Beja; Bedawiyet	bej		12			No	No	47
Spoken language (new dataset)		Belarusian	bel		12			No	No	48
Spoken language (new dataset)		Bemba	bem		12			No	No	49
Spoken language (new dataset)		Bengali	ben	5051	12			No	No	50
Spoken language (new dataset)		Berber languages	ber		12			No	No	51
Spoken language (new dataset)		Bhojpuri	bho		12			No	No	52
Spoken language (new dataset)		Bihari languages	bih		12			No	No	53
Spoken language (new dataset)		Bikol	bik		12			No	No	54
Spoken language (new dataset)		Bini; Edo	bin		12			No	No	55
Spoken language (new dataset)		Bislama	bis		12			No	No	56
Spoken language (new dataset)		Blin; Bilin	byn		12			No	No	57
Spoken language (new dataset)		Blissymbols; Blissymbolics; Bliss	zbl		12			No	No	58
Spoken language (new dataset)		Bokmål, Norwegian; Norwegian Bokmål	nob		12			No	No	59
Spoken language (new dataset)		Bosnian	bos		12			No	No	60
Spoken language (new dataset)		Braj	bra		12			No	No	61
Spoken language (new dataset)		Breton	bre		12			No	No	62
Spoken language (new dataset)		Buginese	bug		12			No	No	63
Spoken language (new dataset)		Bulgarian	bul		12			No	No	64
Spoken language (new dataset)		Buriat	bua		12			No	No	65
Spoken language (new dataset)		Burmese	bur		12			No	No	66
Spoken language (new dataset)		Caddo	cad		12			No	No	67
Spoken language (new dataset)		Catalan; Valencian	cat		12			No	No	68
Spoken language (new dataset)		Caucasian languages	cau		12			No	No	69
Spoken language (new dataset)		Cebuano	ceb		12			No	No	70
Spoken language (new dataset)		Celtic languages	cel		12			No	No	71
Spoken language (new dataset)		Central American Indian languages	cai		12			No	No	72
Spoken language (new dataset)		Central Khmer	khm		12			No	No	73
Spoken language (new dataset)		Chagatai	chg		12			No	No	74
Spoken language (new dataset)		Chamic languages	cmc		12			No	No	75
Spoken language (new dataset)		Chamorro	cha		12			No	No	76
Spoken language (new dataset)		Chechen	che		12			No	No	77
Spoken language (new dataset)		Cherokee	chr		12			No	No	78
Spoken language (new dataset)		Cheyenne	chy		12			No	No	79
Spoken language (new dataset)		Chibcha	chb		12			No	No	80
Spoken language (new dataset)		Chichewa; Chewa; Nyanja	nya		12			No	No	81
Spoken language (new dataset)		Chinese	chi	36008	12			No	No	82
Spoken language (new dataset)		Chinook jargon	chn		12			No	No	83
Spoken language (new dataset)		Chipewyan; Dene Suline	chp		12			No	No	84
Spoken language (new dataset)		Choctaw	cho		12			No	No	85
Spoken language (new dataset)		Church Slavic; Old Slavonic; Church Slavonic; Old Bulgarian; Old Church Slavonic	chu		12			No	No	86
Spoken language (new dataset)		Chuukese	chk		12			No	No	87
Spoken language (new dataset)		Chuvash	chv		12			No	No	88
Spoken language (new dataset)		Classical Newari; Old Newari; Classical Nepal Bhasa	nwc		12			No	No	89
Spoken language (new dataset)		Classical Syriac	syc		12			No	No	90
Spoken language (new dataset)		Coptic	cop		12			No	No	91
Spoken language (new dataset)		Cornish	cor		12			No	No	92
Spoken language (new dataset)		Corsican	cos		12			No	No	93
Spoken language (new dataset)		Cree	cre		12			No	No	94
Spoken language (new dataset)		Creek	mus		12			No	No	95
Spoken language (new dataset)		Creoles and pidgins	crp	10	12			No	No	96
Spoken language (new dataset)		Creoles and pidgins, English based	cpe	39	12			No	No	97
Spoken language (new dataset)		Creoles and pidgins, French-based	cpf	18	12			No	No	98
Spoken language (new dataset)		Creoles and pidgins, Portuguese-based	cpp		12			No	No	99
Spoken language (new dataset)		Crimean Tatar; Crimean Turkish	crh		12			No	No	100
Spoken language (new dataset)		Croatian	hrv		12			No	No	101
Spoken language (new dataset)		Cushitic languages	cus		12			No	No	102
Spoken language (new dataset)		Czech	cze		12			No	No	103
Spoken language (new dataset)		Dakota	dak		12			No	No	104
Spoken language (new dataset)		Danish	dan		12			No	No	105
Spoken language (new dataset)		Dargwa	dar		12			No	No	106
Spoken language (new dataset)		Delaware	del		12			No	No	107
Spoken language (new dataset)		Dinka	din		12			No	No	108
Spoken language (new dataset)		Divehi; Dhivehi; Maldivian	div		12			No	No	109
Spoken language (new dataset)		Dogri	doi		12			No	No	110
Spoken language (new dataset)		Dogrib	dgr		12			No	No	111
Spoken language (new dataset)		Dravidian languages	dra		12			No	No	112
Spoken language (new dataset)		Duala	dua		12			No	No	113
Spoken language (new dataset)		Dutch, Middle (ca.1050-1350)	dum		12			No	No	114
Spoken language (new dataset)		Dutch; Flemish	dut	16011	12			No	No	115
Spoken language (new dataset)		Dyula	dyu		12			No	No	116
Spoken language (new dataset)		Dzongkha	dzo		12			No	No	117
Spoken language (new dataset)		Eastern Frisian	frs		12			No	No	118
Spoken language (new dataset)		Efik	efi		12			No	No	119
Spoken language (new dataset)		Egyptian (Ancient)	egy		12			No	No	120
Spoken language (new dataset)		Ekajuk	eka		12			No	No	121
Spoken language (new dataset)		Elamite	elx		12			No	No	122
Spoken language (new dataset)		English	eng	12	12			No	No	123
Spoken language (new dataset)		English, Middle (1100-1500)	enm		12			No	No	124
Spoken language (new dataset)		English, Old (ca.450-1100)	ang		12			No	No	125
Spoken language (new dataset)		Erzya	myv		12			No	No	126
Spoken language (new dataset)		Esperanto	epo		12			No	No	127
Spoken language (new dataset)		Estonian	est		12			No	No	128
Spoken language (new dataset)		Ewe	ewe		12			No	No	129
Spoken language (new dataset)		Ewondo	ewo		12			No	No	130
Spoken language (new dataset)		Fang	fan		12			No	No	131
Spoken language (new dataset)		Fanti	fat		12			No	No	132
Spoken language (new dataset)		Faroese	fao		12			No	No	133
Spoken language (new dataset)		Fijian	fij		12			No	No	134
Spoken language (new dataset)		Filipino; Pilipino	fil		12			No	No	135
Spoken language (new dataset)		Finnish	fin	15	12			No	No	136
Spoken language (new dataset)		Finno-Ugrian languages	fiu		12			No	No	137
Spoken language (new dataset)		Fon	fon		12			No	No	138
Spoken language (new dataset)		French	fre	17	12			No	No	139
Spoken language (new dataset)		French, Middle (ca.1400-1600)	frm		12			No	No	140
Spoken language (new dataset)		French, Old (842-ca.1400)	fro		12			No	No	141
Spoken language (new dataset)		Friulian	fur		12			No	No	142
Spoken language (new dataset)		Fulah	ful		12			No	No	143
Spoken language (new dataset)		Ga	gaa		12			No	No	144
Spoken language (new dataset)		Gaelic; Scottish Gaelic	gla	19	12			No	No	145
Spoken language (new dataset)		Galibi Carib	car		12			No	No	146
Spoken language (new dataset)		Galician	glg		12			No	No	147
Spoken language (new dataset)		Ganda	lug	33	12			No	No	148
Spoken language (new dataset)		Gayo	gay		12			No	No	149
Spoken language (new dataset)		Gbaya	gba		12			No	No	150
Spoken language (new dataset)		Geez	gez		12			No	No	151
Spoken language (new dataset)		Georgian	geo		12			No	No	152
Spoken language (new dataset)		German	ger	20	12			No	No	153
Spoken language (new dataset)		German, Middle High (ca.1050-1500)	gmh		12			No	No	154
Spoken language (new dataset)		German, Old High (ca.750-1050)	goh		12			No	No	155
Spoken language (new dataset)		Germanic languages	gem		12			No	No	156
Spoken language (new dataset)		Gilbertese	gil		12			No	No	157
Spoken language (new dataset)		Gondi	gon		12			No	No	158
Spoken language (new dataset)		Gorontalo	gor		12			No	No	159
Spoken language (new dataset)		Gothic	got		12			No	No	160
Spoken language (new dataset)		Grebo	grb		12			No	No	161
Spoken language (new dataset)		Greek, Ancient (to 1453)	grc		12			No	No	162
Spoken language (new dataset)		Greek, Modern (1453-)	gre	21	12			No	No	163
Spoken language (new dataset)		Guarani	grn		12			No	No	164
Spoken language (new dataset)		Gujarati	guj	22	12			No	No	165
Spoken language (new dataset)		Gwich'in	gwi		12			No	No	166
Spoken language (new dataset)		Haida	hai		12			No	No	167
Spoken language (new dataset)		Haitian; Haitian Creole	hat		12			No	No	168
Spoken language (new dataset)		Hausa	hau	24	12			No	No	169
Spoken language (new dataset)		Hawaiian	haw		12			No	No	170
Spoken language (new dataset)		Hebrew	heb	25	12			No	No	171
Spoken language (new dataset)		Herero	her		12			No	No	172
Spoken language (new dataset)		Hiligaynon	hil		12			No	No	173
Spoken language (new dataset)		Himachali languages; Western Pahari languages	him		12			No	No	174
Spoken language (new dataset)		Hindi	hin	26	12			No	No	175
Spoken language (new dataset)		Hiri Motu	hmo		12			No	No	176
Spoken language (new dataset)		Hittite	hit		12			No	No	177
Spoken language (new dataset)		Hmong; Mong	hmn		12			No	No	178
Spoken language (new dataset)		Hungarian	hun		12			No	No	179
Spoken language (new dataset)		Hupa	hup		12			No	No	180
Spoken language (new dataset)		Iban	iba		12			No	No	181
Spoken language (new dataset)		Icelandic	ice		12			No	No	182
Spoken language (new dataset)		Ido	ido		12			No	No	183
Spoken language (new dataset)		Igbo	ibo	27	12			No	No	184
Spoken language (new dataset)		Ijo languages	ijo		12			No	No	185
Spoken language (new dataset)		Iloko	ilo		12			No	No	186
Spoken language (new dataset)		Inari Sami	smn		12			No	No	187
Spoken language (new dataset)		Indic languages	inc		12			No	No	188
Spoken language (new dataset)		Indo-European languages	ine		12			No	No	189
Spoken language (new dataset)		Indonesian	ind		12			No	No	190
Spoken language (new dataset)		Ingush	inh		12			No	No	191
Spoken language (new dataset)		Interlingua (International Auxiliary Language Association)	ina		12			No	No	192
Spoken language (new dataset)		Interlingue; Occidental	ile		12			No	No	193
Spoken language (new dataset)		Inuktitut	iku		12			No	No	194
Spoken language (new dataset)		Inupiaq	ipk		12			No	No	195
Spoken language (new dataset)		Iranian languages	ira		12			No	No	196
Spoken language (new dataset)		Irish	gle		12			No	No	197
Spoken language (new dataset)		Irish, Middle (900-1200)	mga		12			No	No	198
Spoken language (new dataset)		Irish, Old (to 900)	sga		12			No	No	199
Spoken language (new dataset)		Iroquoian languages	iro		12			No	No	200
Spoken language (new dataset)		Italian	ita	28	12			No	No	201
Spoken language (new dataset)		Japanese	jpn	29	12			No	No	202
Spoken language (new dataset)		Javanese	jav		12			No	No	203
Spoken language (new dataset)		Judeo-Arabic	jrb		12			No	No	204
Spoken language (new dataset)		Judeo-Persian	jpr		12			No	No	205
Spoken language (new dataset)		Kabardian	kbd		12			No	No	206
Spoken language (new dataset)		Kabyle	kab		12			No	No	207
Spoken language (new dataset)		Kachin; Jingpho	kac		12			No	No	208
Spoken language (new dataset)		Kalaallisut; Greenlandic	kal		12			No	No	209
Spoken language (new dataset)		Kalmyk; Oirat	xal		12			No	No	210
Spoken language (new dataset)		Kamba	kam		12			No	No	211
Spoken language (new dataset)		Kannada	kan		12			No	No	212
Spoken language (new dataset)		Kanuri	kau		12			No	No	213
Spoken language (new dataset)		Karachay-Balkar	krc		12			No	No	214
Spoken language (new dataset)		Kara-Kalpak	kaa		12			No	No	215
Spoken language (new dataset)		Karelian	krl		12			No	No	216
Spoken language (new dataset)		Karen languages	kar		12			No	No	217
Spoken language (new dataset)		Kashmiri	kas		12			No	No	218
Spoken language (new dataset)		Kashubian	csb		12			No	No	219
Spoken language (new dataset)		Kawi	kaw		12			No	No	220
Spoken language (new dataset)		Kazakh	kaz		12			No	No	221
Spoken language (new dataset)		Khasi	kha		12			No	No	222
Spoken language (new dataset)		Khoisan languages	khi		12			No	No	223
Spoken language (new dataset)		Khotanese; Sakan	kho		12			No	No	224
Spoken language (new dataset)		Kikuyu; Gikuyu	kik		12			No	No	225
Spoken language (new dataset)		Kimbundu	kmb		12			No	No	226
Spoken language (new dataset)		Kinyarwanda	kin		12			No	No	227
Spoken language (new dataset)		Kirghiz; Kyrgyz	kir		12			No	No	228
Spoken language (new dataset)		Klingon; tlhIngan-Hol	tlh		12			No	No	229
Spoken language (new dataset)		Komi	kom		12			No	No	230
Spoken language (new dataset)		Kongo	kon		12			No	No	231
Spoken language (new dataset)		Konkani	kok		12			No	No	232
Spoken language (new dataset)		Korean	kor	30	12			No	No	233
Spoken language (new dataset)		Kosraean	kos		12			No	No	234
Spoken language (new dataset)		Kpelle	kpe		12			No	No	235
Spoken language (new dataset)		Kru languages	kro		12			No	No	236
Spoken language (new dataset)		Kuanyama; Kwanyama	kua		12			No	No	237
Spoken language (new dataset)		Kumyk	kum		12			No	No	238
Spoken language (new dataset)		Kurdish	kur	31	12			No	No	239
Spoken language (new dataset)		Kurukh	kru		12			No	No	240
Spoken language (new dataset)		Kutenai	kut		12			No	No	241
Spoken language (new dataset)		Ladino	lad		12			No	No	242
Spoken language (new dataset)		Lahnda	lah		12			No	No	243
Spoken language (new dataset)		Lamba	lam		12			No	No	244
Spoken language (new dataset)		Land Dayak languages	day		12			No	No	245
Spoken language (new dataset)		Lao	lao		12			No	No	246
Spoken language (new dataset)		Latin	lat		12			No	No	247
Spoken language (new dataset)		Latvian	lav		12			No	No	248
Spoken language (new dataset)		Lezghian	lez		12			No	No	249
Spoken language (new dataset)		Limburgan; Limburger; Limburgish	lim		12			No	No	250
Spoken language (new dataset)		Lingala	lin	32	12			No	No	251
Spoken language (new dataset)		Lithuanian	lit		12			No	No	252
Spoken language (new dataset)		Lojban	jbo		12			No	No	253
Spoken language (new dataset)		Low German; Low Saxon; German, Low; Saxon, Low	nds		12			No	No	254
Spoken language (new dataset)		Lower Sorbian	dsb		12			No	No	255
Spoken language (new dataset)		Lozi	loz		12			No	No	256
Spoken language (new dataset)		Luba-Katanga	lub		12			No	No	257
Spoken language (new dataset)		Luba-Lulua	lua		12			No	No	258
Spoken language (new dataset)		Luiseno	lui		12			No	No	259
Spoken language (new dataset)		Lule Sami	smj		12			No	No	260
Spoken language (new dataset)		Lunda	lun		12			No	No	261
Spoken language (new dataset)		Luo (Kenya and Tanzania)	luo		12			No	No	262
Spoken language (new dataset)		Lushai	lus		12			No	No	263
Spoken language (new dataset)		Luxembourgish; Letzeburgesch	ltz		12			No	No	264
Spoken language (new dataset)		Macedonian	mac		12			No	No	265
Spoken language (new dataset)		Madurese	mad		12			No	No	266
Spoken language (new dataset)		Magahi	mag		12			No	No	267
Spoken language (new dataset)		Maithili	mai		12			No	No	268
Spoken language (new dataset)		Makasar	mak		12			No	No	269
Spoken language (new dataset)		Malagasy	mlg		12			No	No	270
Spoken language (new dataset)		Malay	may		12			No	No	271
Spoken language (new dataset)		Malayalam	mal	35	12			No	No	272
Spoken language (new dataset)		Maltese	mlt		12			No	No	273
Spoken language (new dataset)		Manchu	mnc		12			No	No	274
Spoken language (new dataset)		Mandar	mdr		12			No	No	275
Spoken language (new dataset)		Mandingo	man		12			No	No	276
Spoken language (new dataset)		Manipuri	mni		12			No	No	277
Spoken language (new dataset)		Manobo languages	mno		12			No	No	278
Spoken language (new dataset)		Manx	glv		12			No	No	279
Spoken language (new dataset)		Maori	mao		12			No	No	280
Spoken language (new dataset)		Mapudungun; Mapuche	arn		12			No	No	281
Spoken language (new dataset)		Marathi	mar		12			No	No	282
Spoken language (new dataset)		Mari	chm		12			No	No	283
Spoken language (new dataset)		Marshallese	mah		12			No	No	284
Spoken language (new dataset)		Marwari	mwr		12			No	No	285
Spoken language (new dataset)		Masai	mas		12			No	No	286
Spoken language (new dataset)		Mayan languages	myn		12			No	No	287
Spoken language (new dataset)		Mende	men		12			No	No	288
Spoken language (new dataset)		Mi'kmaq; Micmac	mic		12			No	No	289
Spoken language (new dataset)		Minangkabau	min		12			No	No	290
Spoken language (new dataset)		Mirandese	mwl		12			No	No	291
Spoken language (new dataset)		Mohawk	moh		12			No	No	292
Spoken language (new dataset)		Moksha	mdf		12			No	No	293
Spoken language (new dataset)		Mongo	lol		12			No	No	294
Spoken language (new dataset)		Mongolian	mon		12			No	No	295
Spoken language (new dataset)		Mon-Khmer languages	mkh		12			No	No	296
Spoken language (new dataset)		Mossi	mos		12			No	No	297
Spoken language (new dataset)		Multiple languages	mul		12			No	No	298
Spoken language (new dataset)		Munda languages	mun		12			No	No	299
Spoken language (new dataset)		Nahuatl languages	nah		12			No	No	300
Spoken language (new dataset)		Nauru	nau		12			No	No	301
Spoken language (new dataset)		Navajo; Navaho	nav		12			No	No	302
Spoken language (new dataset)		Ndebele, North; North Ndebele	nde		12			No	No	303
Spoken language (new dataset)		Ndebele, South; South Ndebele	nbl		12			No	No	304
Spoken language (new dataset)		Ndonga	ndo		12			No	No	305
Spoken language (new dataset)		Neapolitan	nap		12			No	No	306
Spoken language (new dataset)		Nepal Bhasa; Newari	new		12			No	No	307
Spoken language (new dataset)		Nepali	nep		12			No	No	308
Spoken language (new dataset)		Nias	nia		12			No	No	309
Spoken language (new dataset)		Niger-Kordofanian languages	nic		12			No	No	310
Spoken language (new dataset)		Nilo-Saharan languages	ssa		12			No	No	311
Spoken language (new dataset)		Niuean	niu		12			No	No	312
Spoken language (new dataset)		N'Ko	nqo		12			No	No	313
Spoken language (new dataset)		No linguistic content; Not applicable	zxx		12			No	No	314
Spoken language (new dataset)		Nogai	nog		12			No	No	315
Spoken language (new dataset)		Norse, Old	non		12			No	No	316
Spoken language (new dataset)		North American Indian languages	nai		12			No	No	317
Spoken language (new dataset)		Northern Frisian	frr		12			No	No	318
Spoken language (new dataset)		Northern Sami	sme		12			No	No	319
Spoken language (new dataset)		Norwegian	nor	37	12			No	No	320
Spoken language (new dataset)		Norwegian Nynorsk; Nynorsk, Norwegian	nno		12			No	No	321
Spoken language (new dataset)		Nubian languages	nub		12			No	No	322
Spoken language (new dataset)		Nyamwezi	nym		12			No	No	323
Spoken language (new dataset)		Nyankole	nyn		12			No	No	324
Spoken language (new dataset)		Nyoro	nyo		12			No	No	325
Spoken language (new dataset)		Nzima	nzi		12			No	No	326
Spoken language (new dataset)		Occitan (post 1500)	oci		12			No	No	327
Spoken language (new dataset)		Official Aramaic (700-300 BCE); Imperial Aramaic (700-300 BCE)	arc		12			No	No	328
Spoken language (new dataset)		Ojibwa	oji		12			No	No	329
Spoken language (new dataset)		Oriya	ori		12			No	No	330
Spoken language (new dataset)		Oromo	orm		12			No	No	331
Spoken language (new dataset)		Osage	osa		12			No	No	332
Spoken language (new dataset)		Ossetian; Ossetic	oss		12			No	No	333
Spoken language (new dataset)		Otomian languages	oto		12			No	No	334
Spoken language (new dataset)		Pahlavi	pal		12			No	No	335
Spoken language (new dataset)		Palauan	pau		12			No	No	336
Spoken language (new dataset)		Pali	pli		12			No	No	337
Spoken language (new dataset)		Pampanga; Kapampangan	pam		12			No	No	338
Spoken language (new dataset)		Pangasinan	pag		12			No	No	339
Spoken language (new dataset)		Panjabi; Punjabi	pan	42	12			No	No	340
Spoken language (new dataset)		Papiamento	pap		12			No	No	341
Spoken language (new dataset)		Papuan languages	paa		12			No	No	342
Spoken language (new dataset)		Pedi; Sepedi; Northern Sotho	nso		12			No	No	343
Spoken language (new dataset)		Persian	per	14	12			No	No	344
Spoken language (new dataset)		Persian, Old (ca.600-400 B.C.)	peo		12			No	No	345
Spoken language (new dataset)		Philippine languages	phi		12			No	No	346
Spoken language (new dataset)		Phoenician	phn		12			No	No	347
Spoken language (new dataset)		Pohnpeian	pon		12			No	No	348
Spoken language (new dataset)		Polish	pol	40	12			No	No	349
Spoken language (new dataset)		Portuguese	por	41	12			No	No	350
Spoken language (new dataset)		Prakrit languages	pra		12			No	No	351
Spoken language (new dataset)		Provençal, Old (to 1500);Occitan, Old (to 1500)	pro		12			No	No	352
Spoken language (new dataset)		Pushto; Pashto	pus	38	12			No	No	353
Spoken language (new dataset)		Quechua	que		12			No	No	354
Spoken language (new dataset)		Rajasthani	raj		12			No	No	355
Spoken language (new dataset)		Rapanui	rap		12			No	No	356
Spoken language (new dataset)		Rarotongan; Cook Islands Maori	rar		12			No	No	357
Spoken language (new dataset)		Romance languages	roa		12			No	No	358
Spoken language (new dataset)		Romanian; Moldavian; Moldovan	rum		12			No	No	359
Spoken language (new dataset)		Romansh	roh		12			No	No	360
Spoken language (new dataset)		Romany	rom		12			No	No	361
Spoken language (new dataset)		Rundi	run		12			No	No	362
Spoken language (new dataset)		Russian	rus	43	12			No	No	363
Spoken language (new dataset)		Salishan languages	sal		12			No	No	364
Spoken language (new dataset)		Samaritan Aramaic	sam		12			No	No	365
Spoken language (new dataset)		Sami languages	smi		12			No	No	366
Spoken language (new dataset)		Samoan	smo		12			No	No	367
Spoken language (new dataset)		Sandawe	sad		12			No	No	368
Spoken language (new dataset)		Sango	sag		12			No	No	369
Spoken language (new dataset)		Sanskrit	san		12			No	No	370
Spoken language (new dataset)		Santali	sat		12			No	No	371
Spoken language (new dataset)		Sardinian	srd		12			No	No	372
Spoken language (new dataset)		Sasak	sas		12			No	No	373
Spoken language (new dataset)		Scots	sco		12			No	No	374
Spoken language (new dataset)		Selkup	sel		12			No	No	375
Spoken language (new dataset)		Semitic languages	sem		12			No	No	376
Spoken language (new dataset)		Serbian	srp	44	12			No	No	377
Spoken language (new dataset)		Serer	srr		12			No	No	378
Spoken language (new dataset)		Shan	shn		12			No	No	379
Spoken language (new dataset)		Shona	sna		12			No	No	380
Spoken language (new dataset)		Sichuan Yi; Nuosu	iii		12			No	No	381
Spoken language (new dataset)		Sicilian	scn		12			No	No	382
Spoken language (new dataset)		Sidamo	sid		12			No	No	383
Spoken language (new dataset)		Sign Languages	sgn	7034	12			No	No	384
Spoken language (new dataset)		Siksika	bla		12			No	No	385
Spoken language (new dataset)		Sindhi	snd		12			No	No	386
Spoken language (new dataset)		Sinhala; Sinhalese	sin	45	12			No	No	387
Spoken language (new dataset)		Sino-Tibetan languages	sit		12			No	No	388
Spoken language (new dataset)		Siouan languages	sio		12			No	No	389
Spoken language (new dataset)		Skolt Sami	sms		12			No	No	390
Spoken language (new dataset)		Slave (Athapascan)	den		12			No	No	391
Spoken language (new dataset)		Slavic languages	sla		12			No	No	392
Spoken language (new dataset)		Slovak	slo		12			No	No	393
Spoken language (new dataset)		Slovenian	slv		12			No	No	394
Spoken language (new dataset)		Sogdian	sog		12			No	No	395
Spoken language (new dataset)		Somali	som	46006	12			No	No	396
Spoken language (new dataset)		Songhai languages	son		12			No	No	397
Spoken language (new dataset)		Soninke	snk		12			No	No	398
Spoken language (new dataset)		Sorbian languages	wen		12			No	No	399
Spoken language (new dataset)		Sotho, Southern	sot		12			No	No	400
Spoken language (new dataset)		South American Indian languages	sai		12			No	No	401
Spoken language (new dataset)		Southern Altai	alt		12			No	No	402
Spoken language (new dataset)		Southern Sami	sma		12			No	No	403
Spoken language (new dataset)		Spanish; Castilian	spa	48	12			No	No	404
Spoken language (new dataset)		Sranan Tongo	srn		12			No	No	405
Spoken language (new dataset)		Standard Moroccan Tamazight	zgh		12			No	No	406
Spoken language (new dataset)		Sukuma	suk		12			No	No	407
Spoken language (new dataset)		Sumerian	sux		12			No	No	408
Spoken language (new dataset)		Sundanese	sun		12			No	No	409
Spoken language (new dataset)		Susu	sus		12			No	No	410
Spoken language (new dataset)		Swahili	swa	49	12			No	No	411
Spoken language (new dataset)		Swati	ssw		12			No	No	412
Spoken language (new dataset)		Swedish	swe	50	12			No	No	413
Spoken language (new dataset)		Swiss German; Alemannic; Alsatian	gsw		12			No	No	414
Spoken language (new dataset)		Syriac	syr		12			No	No	415
Spoken language (new dataset)		Tagalog	tgl	52	12			No	No	416
Spoken language (new dataset)		Tahitian	tah		12			No	No	417
Spoken language (new dataset)		Tai languages	tai		12			No	No	418
Spoken language (new dataset)		Tajik	tgk		12			No	No	419
Spoken language (new dataset)		Tamashek	tmh		12			No	No	420
Spoken language (new dataset)		Tamil	tam	53	12			No	No	421
Spoken language (new dataset)		Tatar	tat		12			No	No	422
Spoken language (new dataset)		Telugu	tel		12			No	No	423
Spoken language (new dataset)		Tereno	ter		12			No	No	424
Spoken language (new dataset)		Tetum	tet		12			No	No	425
Spoken language (new dataset)		Thai	tha	54	12			No	No	426
Spoken language (new dataset)		Tibetan	tib		12			No	No	427
Spoken language (new dataset)		Tigre	tig		12			No	No	428
Spoken language (new dataset)		Tigrinya	tir	55	12			No	No	429
Spoken language (new dataset)		Timne	tem		12			No	No	430
Spoken language (new dataset)		Tiv	tiv		12			No	No	431
Spoken language (new dataset)		Tlingit	tli		12			No	No	432
Spoken language (new dataset)		Tok Pisin	tpi		12			No	No	433
Spoken language (new dataset)		Tokelau	tkl		12			No	No	434
Spoken language (new dataset)		Tonga (Nyasa)	tog		12			No	No	435
Spoken language (new dataset)		Tonga (Tonga Islands)	ton		12			No	No	436
Spoken language (new dataset)		Tsimshian	tsi		12			No	No	437
Spoken language (new dataset)		Tsonga	tso		12			No	No	438
Spoken language (new dataset)		Tswana	tsn		12			No	No	439
Spoken language (new dataset)		Tumbuka	tum		12			No	No	440
Spoken language (new dataset)		Tupi languages	tup		12			No	No	441
Spoken language (new dataset)		Turkish	tur	56	12			No	No	442
Spoken language (new dataset)		Turkish, Ottoman (1500-1928)	ota		12			No	No	443
Spoken language (new dataset)		Turkmen	tuk		12			No	No	444
Spoken language (new dataset)		Tuvalu	tvl		12			No	No	445
Spoken language (new dataset)		Tuvinian	tyv		12			No	No	446
Spoken language (new dataset)		Twi	twi		12			No	No	447
Spoken language (new dataset)		Udmurt	udm		12			No	No	448
Spoken language (new dataset)		Ugaritic	uga		12			No	No	449
Spoken language (new dataset)		Uighur; Uyghur	uig		12			No	No	450
Spoken language (new dataset)		Ukrainian	ukr		12			No	No	451
Spoken language (new dataset)		Umbundu	umb		12			No	No	452
Spoken language (new dataset)		Uncoded languages	mis		12			No	No	453
Spoken language (new dataset)		Undetermined	und		12			No	No	454
Spoken language (new dataset)		Upper Sorbian	hsb		12			No	No	455
Spoken language (new dataset)		Urdu	urd	57	12			No	No	456
Spoken language (new dataset)		Uzbek	uzb		12			No	No	457
Spoken language (new dataset)		Vai	vai		12			No	No	458
Spoken language (new dataset)		Venda	ven		12			No	No	459
Spoken language (new dataset)		Vietnamese	vie	58009	12			No	No	460
Spoken language (new dataset)		Volapük	vol		12			No	No	461
Spoken language (new dataset)		Votic	vot		12			No	No	462
Spoken language (new dataset)		Wakashan languages	wak		12			No	No	463
Spoken language (new dataset)		Walloon	wln		12			No	No	464
Spoken language (new dataset)		Waray	war		12			No	No	465
Spoken language (new dataset)		Washo	was		12			No	No	466
Spoken language (new dataset)		Welsh	wel	59	12			No	No	467
Spoken language (new dataset)		Western Frisian	fry		12			No	No	468
Spoken language (new dataset)		Wolaitta; Wolaytta	wal		12			No	No	469
Spoken language (new dataset)		Wolof	wol		12			No	No	470
Spoken language (new dataset)		Xhosa	xho		12			No	No	471
Spoken language (new dataset)		Yakut	sah		12			No	No	472
Spoken language (new dataset)		Yao	yao		12			No	No	473
Spoken language (new dataset)		Yapese	yap		12			No	No	474
Spoken language (new dataset)		Yiddish	yid		12			No	No	475
Spoken language (new dataset)		Yoruba	yor	60	12			No	No	476
Spoken language (new dataset)		Yupik languages	ypk		12			No	No	477
Spoken language (new dataset)		Zande languages	znd		12			No	No	478
Spoken language (new dataset)		Zapotec	zap		12			No	No	479
Spoken language (new dataset)		Zaza; Dimili; Dimli; Kirdki; Kirmanjki; Zazaki	zza		12			No	No	480
Spoken language (new dataset)		Zenaga	zen		12			No	No	481
Spoken language (new dataset)		Zhuang; Chuang	zha		12			No	No	482
Spoken language (new dataset)		Zulu	zul		12			No	No	483
Spoken language (new dataset)		Zuni	zun		12			No	No	484
Disability	Social History	Behaviour and emotional	Behaviour and emotional	1	12			No	Yes	0
Disability		Hearing	Hearing	2	12			No	Yes	1
Disability		Manual dexterity	Manual dexterity	3	12			No	Yes	2
Disability		Memory or ability to concentrate, learn or understand	Memory or ability to concentrate	4	12			No	Yes	3
Disability		Mobility and gross motor	Mobility and gross motor	5	12			No	Yes	4
Disability		Perception of physical danger	Perception of physical danger	6	12			No	Yes	5
Disability		Personal, self care and continence	Personal, self care and continence	7	12			No	Yes	6
Disability		Progressive conditions and physical health	Progressive conditions and physical health	8	12			No	Yes	7
Disability		Sight	Sight	9	12			No	Yes	8
Disability		Speech	Speech	10	12			No	Yes	9
Disability		Other	Other	XX	12			No	Yes	10
Disability		No disability	No disability	NN	12			No	Yes	11
Disability		Not stated (person asked but declined to provide a response)	Not stated	ZZ	12			No	Yes	12
Sexual orientation		Gay/lesbian	Gay/lesbian	2	12			No	No	1
Sexual orientation		Bi-sexual	Bi-sexual	3	12			No	No	2
Sexual orientation		Person asked and does not know or is not sure	Person asked and does not know or is not sure	4	12			No	No	3
Sexual orientation		Unknown	Unknown	9	12			No	No	4
Sexual orientation		Not stated (person asked but declined to provide a response)	Not stated	Z	12			No	No	5
Screened 3 months prior to pregnancy notification	Pregnancy	Yes	Yes		12			No	No	0
Screened 3 months prior to pregnancy notification		No	No		12			No	No	1
Screened 3 months prior to pregnancy notification		Unknown	Unknown		12			No	No	2
Pregnancy outcome	Pregnancy	Live birth	Live birth	10	12			No	No	0
Pregnancy outcome		Stillbirth	Stillbirth	20	12			No	No	1
Pregnancy outcome		Miscarriage	Miscarriage	30	12			No	No	2
Pregnancy outcome		Termination of pregnancy less than 24 weeks	Termination of pregnancy < 24 weeks	40	12			No	No	3
Pregnancy outcome		Termination of pregnancy equal to or greater than 24 weeks	Termination of pregnancy >= 24 weeks	50	12			No	No	4
Pregnancy outcome		Other including vanishing/papyraceous twin, or ectopic	Other	XX	12			No	No	5
Requires specific information format		Requires information by email	Requires information by email		12			No	Yes	1
Requires specific information format		Requires information in contracted (Grade 2) Braille	Contracted (Grade 2) Braille		12			No	Yes	2
Requires specific information format		Requires information in Easyread	Requires information in Easyread		12			No	Yes	3
Requires specific information format		Requires information in electronic audio format	Electronic audio format		12			No	Yes	4
Requires specific information format		Requires information in electronic downloadable format	Requires information in downloadable format		12			No	Yes	5
Requires specific information format		Requires information in Makaton	Requires information in Makaton		12			No	Yes	6
Requires specific information format		Requires information in Moon alphabet	Requires information in Moon alphabet		12			No	Yes	7
Requires specific information format		Requires information in uncontracted (Grade 1) Braille	Uncontracted (Grade 1) Braille		12			No	Yes	8
Requires specific information format		Requires information on audio cassette tape	Requires information on audio cassette tape		12			No	Yes	9
Requires specific information format		Requires information on compact disc	Requires information on compact disc		12			No	Yes	10
Requires specific information format		Requires information on digital versatile disc	Requires information on digital versatile disc		12			No	Yes	11
Requires specific information format		Requires information on universal serial bus mass storage device	Requires information on USB mass storage device		12			No	Yes	12
Requires specific information format		Requires information verbally	Requires information verbally		12			No	Yes	13
Requires specific information format		Requires third party to read out written information	Requires third party to read out information		12			No	Yes	14
Requires specific information format		Requires written information in at least 20 point sans serif font	Requires written information in at least 20 point		12			No	Yes	15
Requires specific information format		Requires written information in at least 24 point sans serif font	Requires written information in at least 24 point		12			No	Yes	16
Requires specific information format		Requires written information in at least 28 point sans serif font	Requires written information in at least 28 point		12			No	Yes	17
Requires communication professional	Social History	British Sign Language interpreter needed	British Sign Language interpreter needed		12			No	Yes	0
Requires communication professional		Hands-on signing interpreter needed	Hands-on signing interpreter needed		12			No	Yes	1
Requires communication professional		Makaton Sign Language interpreter needed	Makaton Sign Language interpreter needed		12			No	Yes	2
Requires communication professional		Needs an advocate	Needs an advocate		12			No	Yes	3
Requires communication professional		Requires deafblind block alphabet interpreter	Requires deafblind block alphabet interpreter		12			No	Yes	4
Requires communication professional		Requires deafblind communicator guide	Requires deafblind communicator guide		12			No	Yes	5
Requires communication professional		Requires deafblind haptic communication interpreter	Requires deafblind haptic interpreter		12			No	Yes	6
Requires communication professional		Requires deafblind manual alphabet interpreter	Requires deafblind manual alphabet interpreter		12			No	Yes	7
Requires communication professional		Requires lipspeaker	Requires lipspeaker		12			No	Yes	8
Requires communication professional		Requires manual note taker	Requires manual note taker		12			No	Yes	9
Requires communication professional		Requires sighted guide	Requires sighted guide		12			No	Yes	10
Requires communication professional		Requires speech to text reporter	Requires speech to text reporter		12			No	Yes	11
Requires communication professional		Sign Supported English interpreter needed	Sign Supported English interpreter needed		12			No	Yes	12
Requires communication professional	Social History	Visual frame sign language interpreter needed	Visual frame sign language interpreter needed		12			No	Yes	13
Requires specific contact method		Requires contact by email	Requires contact by email		12			No	Yes	1
Requires specific contact method		Requires contact by letter	Requires contact by letter		12			No	Yes	2
Requires specific contact method		Requires contact by short message service text message	Requires contact by SMS text message		12			No	Yes	3
Requires specific contact method		Requires contact by telephone	Requires contact by telephone		12			No	Yes	4
Requires specific contact method		Requires contact by text relay	Requires contact by text relay		12			No	Yes	5
Requires specific contact method		Requires contact via carer	Requires contact via carer		12			No	Yes	6
Requires specific contact method		Requires tactile alert	Requires tactile alert		12			No	Yes	7
Requires specific contact method		Requires visual alert	Requires visual alert		12			No	Yes	8
Communication support		Does use hearing aid	Does use hearing aid		12			No	Yes	1
Communication support		Preferred method of communication: written	Preferred method of communication: written		12			No	Yes	2
Communication support		Uses a citizen advocate	Uses a citizen advocate		12			No	Yes	3
Communication support		Uses a legal advocate	Uses a legal advocate		12			No	Yes	4
Communication support		Uses alternative communication skill	Uses alternative communication skill		12			No	Yes	5
Communication support		Uses British sign language	Uses British sign language		12			No	Yes	6
Communication support		Uses communication device	Uses communication device		12			No	Yes	7
Communication support		Uses cued speech transliterator	Uses cued speech transliterator		12			No	Yes	8
Communication support		Uses deafblind intervener	Uses deafblind intervener		12			No	Yes	9
Communication support		Uses Deafblind Manual Alphabet	Uses Deafblind Manual Alphabet		12			No	Yes	10
Communication support		Uses electronic note taker	Uses electronic note taker		12			No	Yes	11
Communication support		Uses lipspeaker	Uses lipspeaker		12			No	Yes	12
Communication support		Uses Makaton sign language	Uses Makaton sign language		12			No	Yes	13
Communication support		Uses manual note taker	Uses manual note taker		12			No	Yes	14
Communication support		Uses personal audio recording device to record information	Uses audio recording device to record information		12			No	Yes	15
Communication support		Uses Personal Communication Passport	Uses Personal Communication Passport		12			No	Yes	16
Communication support		Uses sign language	Uses sign language		12			No	Yes	17
Communication support		Uses speech to text reporter	Uses speech to text reporter		12			No	Yes	18
Communication support		Uses telecommunications device for the deaf	Uses telecommunications device for the deaf		12			No	Yes	19
Appointment slots required		2	2		12			No	No	1
Appointment slots required		3	3		12			No	No	2
Appointment slots required		4	4		12			No	No	3
Appointment slots required		5	5		12			No	No	4
Preferred days of week		Tuesday	Tuesday		12			No	Yes	1
Preferred days of week		Wednesday	Wednesday		12			No	Yes	2
Preferred days of week		Thursday	Thursday		12			No	Yes	3
Preferred days of week		Friday	Friday		12			No	Yes	4
Preferred days of week		Saturday	Saturday		12			No	Yes	5
Preferred days of week		Sunday	Sunday		12			No	Yes	6
Date of birth	Patient				2			No	No
Date of death	Patient				2			No	No
Self-described cognitive status	Social History				0			No	No
Self-described ethnicity	Social History				0			No	No
Self-described marital status	Social History				0			No	No
Preferred time of day start	Social History				4			No	No
Preferred time of day end	Social History				4			No	No
Special needs	Social History				0			No	No
Has special needs	Social History				8			No	No
Pregnancy notification date	Pregnancy				2			Yes	No
Date screened prior to pregnancy notification	Pregnancy				2			No	No
Pregnancy outcome date	Pregnancy				2			No	No
Pregnant	Pregnancy				8			Yes	No
Pregnancy due date	Pregnancy				2			Yes	No

## Sheet: Observation Enumerations
Data point in use or not	Add To Ingestion Schema Table	ObservationType	possibleValue	EnumerationCode	DatasetCode	DataType	LowerRange	UpperRange	SupportsHistory	SupportsMultiple	Priority	Obsolete	Inactive	Notes
	Observations	Blood pressure				9	0	999	Yes	No		No
	Social history	Date of diagnosis of diabetes				14			No	No		No
	Social history	Date registered blind				2			No	No		No
	Social history	Date registered partially sighted				2			No	No		No
	Social history	Diagnosis				0			No	Yes		No
	Observations	Driving advice given				8			No	No		No
	Dilation	Drug batch number				0			No	No		No
	Dilation	Second Drug batch number				0			No	No		No
	Dilation	Drug expiry date				2			No	No		No
	Dilation	Second Drug expiry date				2			No	No		No
	Observations	Missing eye (Left Eye)				8			No	No		No
	Observations	Missing eye (Right Eye)				8			No	No		No
	Social history	Diabetes status date				14			No	No		No
Not in current use	Observations	HbA1c				5			No	Yes		No
	Observations	Ophthalmology Discharged				8			No	No		No
	Observations	Ophthalmology DNA				8			No	No		No
	Observations	Ophthalmology Grading Classification Disagreed				8			No	No		No
	Observations	Ophthalmology Referral Not Required				8			No	No		No
	Observations	Optometry Encounter Date				2			No	No		No
	Observations	Other Eye conditions (Left eye)				0			No	Yes		No
	Observations	Other Eye conditions (Right eye)				0			No	Yes		No
	Observations	Non-eye referral date				2			No	No		No
	Observations	Planned procedure date (left eye)				2			No	No		No
	Observations	Planned procedure date (right eye)				2			No	No		No
	Observations	Planned procedure refusal (left eye)				8			No	No		No
	Observations	Planned procedure refusal (right eye)				8			No	No		No
	Observations	Secondary eye referral date				2			No	No		No
	Observations	Technical failure				8			No	No		No
Not in current use	Observations	Serum cholesterol level				5	0	99.9	Yes	No		No
	Observations	1 microaneurysm (Right Eye)				8			No	No		No
	Observations	2 microaneurysms (Right Eye)				8			No	No		No
	Observations	3 microaneurysms (Right Eye)				8			No	No		No
	Observations	4 microaneurysms (Right Eye)				8			No	No		No
	Observations	5+ microaneurysms (Right Eye)				8			No	No		No
	Observations	Microaneurysm(s) (Right Eye)				8			No	No		No
	Observations	1 microaneurysm (Left Eye)				8			No	No		No
	Observations	2 microaneurysms (Left Eye)				8			No	No		No
	Observations	3 microaneurysms (Left Eye)				8			No	No		No
	Observations	4 microaneurysms (Left Eye)				8			No	No		No
	Observations	5+ microaneurysms (Left Eye)				8			No	No		No
	Observations	Microaneurysm(s) (Left Eye)				8			No	No		No
	Observations	Retinal haemorrhage(s) (Right Eye)				8			No	No		No
	Observations	Retinal haemorrhage(s) (Left Eye)				8			No	No		No
	Observations	Venous loop (Right Eye)				8			No	No		No
	Observations	Venous loop (Left Eye)				8			No	No		No
	Observations	Any exudate in the presence of other features of DR (Right Eye)				8			No	No		No
	Observations	Any exudate in the presence of other features of DR (Left Eye)				8			No	No		No
	Observations	Any number of cotton wool spots (CWS) in the presence of other features of DR (Right Eye)				8			No	No		No
	Observations	Any number of cotton wool spots (CWS) in the presence of other features of DR (Left Eye)				8			No	No		No
	Observations	Venous beading (Right Eye)				8			No	No		No
	Observations	Venous beading (Left Eye)				8			No	No		No
	Observations	Venous reduplication (Right Eye)				8			No	No		No
	Observations	Venous reduplication (Left Eye)				8			No	No		No
	Observations	Multiple blot haemorrhages (Right Eye)				8			No	No		No
	Observations	Multiple blot haemorrhages (Left Eye)				8			No	No		No
	Observations	Intraretinal microvascular abnormality (IRMA) (Right Eye)				8			No	No		No
	Observations	Intraretinal microvascular abnormality (IRMA) (Left Eye)				8			No	No		No
	Observations	Stable pre-retinal fibrosis + peripheral retinal scatter laser (Right Eye)				8			No	No		No
	Observations	Stable pre-retinal fibrosis + peripheral retinal scatter laser (Left Eye)				8			No	No		No
	Observations	Stable fibrous proliferation (disc or elsewhere) + peripheral retinal scatter laser (Right Eye)				8			No	No		No
	Observations	Stable fibrous proliferation (disc or elsewhere) + peripheral retinal scatter laser (Left Eye)				8			No	No		No
	Observations	Stable R2 features (from feature based grading) + peripheral retinal scatter laser (Right Eye)				8			No	No		No
	Observations	Stable R2 features (from feature based grading) + peripheral retinal scatter laser (Left Eye)				8			No	No		No
	Observations	R1 features (from feature based grading) + peripheral retinal scatter laser (Right Eye)				8			No	No		No
	Observations	R1 features (from feature based grading) + peripheral retinal scatter laser (Left Eye)				8			No	No		No
	Observations	New vessels on disc (NVD) (Right Eye)				8			No	No		No
	Observations	New vessels on disc (NVD) (Left Eye)				8			No	No		No
	Observations	New vessels elsewhere (NVE) (Right Eye)				8			No	No		No
	Observations	New vessels elsewhere (NVE) (Left Eye)				8			No	No		No
	Observations	New pre-retinal or vitreous haemorrhage (Right Eye)				8			No	No		No
	Observations	New pre-retinal or vitreous haemorrhage (Left Eye)				8			No	No		No
	Observations	New pre-retinal fibrosis (Right Eye)				8			No	No		No
	Observations	New pre-retinal fibrosis (Left Eye)				8			No	No		No
	Observations	New tractional retinal detachment (Right Eye)				8			No	No		No
	Observations	New tractional retinal detachment (Left Eye)				8			No	No		No
	Observations	Reactivation in a previous stable R3S eye (Right Eye)				8			No	No		No
	Observations	Reactivation in a previous stable R3S eye (Left Eye)				8			No	No		No
	Observations	Any microaneurysm or haemorrhage within 1DD of the centre of the fovea if associated with a best VA of worse than or equal to 6/12 (reduced vision known and not diabetic macular oedema) (Left Eye)				8			No	No		No
	Observations	Any microaneurysm or haemorrhage within 1DD of the centre of the fovea if associated with a best VA of worse than or equal to 6/12 (reduced vision known and not diabetic macular oedema) (Right Eye)				8			No	No		No
	Observations	Exudate within 1 disc diameter (DD) of the centre of the fovea (Left Eye)				8			No	No		No
	Observations	Exudate within 1 disc diameter (DD) of the centre of the fovea (Right Eye)				8			No	No		No
	Observations	Group of exudates within the macula (Left Eye)				8			No	No		No
	Observations	Group of exudates within the macula (Right Eye)				8			No	No		No
	Observations	Retinal thickening within 1DD of the centre of the fovea (if stereo available) (Left Eye)				8			No	No		No
	Observations	Retinal thickening within 1DD of the centre of the fovea (if stereo available) (Right Eye)				8			No	No		No
	Observations	Any microaneurysm or haemorrhage within 1DD of the centre of the fovea only if associated with a best VA of worse than or equal to 6/12 (if no stereo) (Left Eye)				8			No	No		No
	Observations	Any microaneurysm or haemorrhage within 1DD of the centre of the fovea only if associated with a best VA of worse than or equal to 6/12 (if no stereo) (Right Eye)				8			No	No		No
	Observations	CSMO - Retinal thickening at or within 500 microns of the centre of the macula (Left Eye)				8			No	No		No
	Observations	CSMO - Retinal thickening at or within 500 microns of the centre of the macula (Right Eye)				8			No	No		No
	Observations	CSMO - Hard exudates at or within 500 microns of the centre of the macula, if associated with thickening of the adjacent retina (...) hard exudates remaining (Left Eye)				8			No	No		No
	Observations	CSMO - Hard exudates at or within 500 microns of the centre of the macula, if associated with thickening of the adjacent retina (...) hard exudates remaining (Right Eye)				8			No	No		No
	Observations	CSMO - A zone or zones of retinal thickening one disc area or larger, any part of which is within one disc diameter of the centre of the macula (Left Eye)				8			No	No		No
	Observations	CSMO - A zone or zones of retinal thickening one disc area or larger, any part of which is within one disc diameter of the centre of the macula (Right Eye)				8			No	No		No
	Observations	Focal/grid to macula or peripheral scatter (Right Eye)				8			No	No		No
	Observations	Focal/grid to macula or peripheral scatter (Left Eye)				8			No	No		No
	Observations	Review date				2			No	No		No
	visual acuity	Visual Acuity not measured (Left)				8			No	No		No
	visual acuity	Visual Acuity not measured (Right)				8			No	No		No
		GradingLocation				0			No	No		No		identified where patient is screened - needs to be hashed
	Observations	Performed procedure refused (left eye)				8			No	No		No
	Observations	Performed procedure refused (right eye)				8			No	No		No
	Observations	Performed procedure refused date (left eye)				2			No	No		No
	Observations	Performed procedure refused date (right eye)				2			No	No		No
	Observations	Certified visually impaired at this visit				8			No	No		No
	Observations	Certified severely visually impaired at this visit				8			No	No		No
	Observations	Impairment due to diabetic retinopathy at this visit				8			No	No		No
	Observations	Performed procedure date (right eye)				2			No	No		No
	Observations	Performed procedure date (left eye)				2			No	No		No
		PhotographyLocation				0			No	No		No		identified where patient is screened - needs to be hashed
		CapturedBy				0			No	Yes		No		names - hashed and grading level required
		PreparedBy				0			No	Yes		No		names - hashed and grading level required
	dilation	Mydriatic agent				0			No	No		No
	dilation	Second Mydriatic agent				0			No	No		No
	Observations	Patient off register status date				2			Yes	No		No
	Observations	Patient on register status date				2			Yes	No		No
	Observations	Patient eligible pathway date				2			Yes	No		No
	Observations	Patient excluded reason date				2			Yes	No		No
	Observations	Date certified sight impaired				2			No	No		No
	Observations	Date certified severely sight impaired				2			No	No		No
Not in Current use	Observations	HbA1c level				5	0	999	Yes	No		No
Not in Current use	Observations	HbA1c concentration				5	0	100	Yes	No		No
Not in Current use	Observations	Serum creatinine level				5	0	9999	Yes	No		No
Not in Current use	Observations	Urinary albumin level				5	0	999.99	Yes	No		No
Not in Current use	Observations	Automated grading fovea position				0			No	No		No
Not in Current use	Observations	Automated grading disc position				0			No	No		No
Not in Current use	Observations	Automated grading MA count				1			No	No		No
Not in Current use	Observations	Automated grading MA positions				0			No	No		No
Not in Current use	Observations	Automated grading image clarity				5			No	No		No
Not in Current use	Observations	Automated grading field definition				5			No	No		No
	Observations	Appointment offered date				2			No	No		No
	Observations	Appointment planned date				2			No	No		No
	Observations	Appointment planned time				4			No	No		No
	Observations	Appointment cancelled date				2			No	No		No
Not in Current use	Observations	BMI				5	0	99.9	Yes	No		No
	Observations	Examination date				2			No	No		No
	Observations	Examination DNA				8			No	No		No
	Observations	Treatment date				2			No	No		No
	Observations	Treatment DNA				8			No	No		No
	Observations	Treatment cancelled date				2			No	No		No
	Observations	No abnormality of ILM contour (Left Eye)				8			No	No		No
	Observations	Intraretinal cystoid space(s) or thickening in macula and no abnormality of ILM contour (Left Eye)				8			No	No		No
	Observations	Intraretinal cystoid spaces, retinal thickening or subretinal fluid associated with an abnormality of ILM contour (Left Eye)				8			No	No		No
	Observations	Parafoveal thickening >= 1/2 disc area (Left Eye)				8			No	No		No
	Observations	Thickening >= 1 disc area within the macula (Left Eye)				8			No	No		No
	Observations	Abnormality of ILM contour caused by Epiretinal membrane. VA 6/9 or better (Left Eye)				8			No	No		No
	Observations	Abnormality of ILM contour caused by Vitreomacular traction. VA 6/9 or better (Left Eye)				8			No	No		No
	Observations	Abnormality of ILM caused by other pathology. VA 6/9 or better (Left Eye)				8			No	No		No
	Observations	Drusen (Left Eye)				8			No	No		No
	Observations	Dry AMD (Left Eye)				8			No	No		No
	Observations	Abnormality of ILM contour caused by Epiretinal membrane. VA 6/12 or worse (Left Eye)				8			No	No		No
	Observations	Abnormality of ILM contour caused by Vitreomacular traction. VA 6/12 or worse (Left Eye)				8			No	No		No
	Observations	Abnormality of ILM contour caused by cystoid macular oedema (non-DR related) (Left Eye)				8			No	No		No
	Observations	Abnormality of ILM caused by other pathology. VA 6/12 or worse (Left Eye)				8			No	No		No
	Observations	Intraretinal fluid or haemorrhage suggestive of wet AMD (Left Eye)				8			No	No		No
	Observations	Macular hole (Left Eye)				8			No	No		No
	Observations	No abnormality of ILM contour (Right Eye)				8			No	No		No
	Observations	Intraretinal cystoid space(s) or thickening in macula and no abnormality of ILM contour (Right Eye)				8			No	No		No
	Observations	Intraretinal cystoid spaces, retinal thickening or subretinal fluid associated with an abnormality of ILM contour (Right Eye)				8			No	No		No
	Observations	Parafoveal thickening >= 1/2 disc area (Right Eye)				8			No	No		No
	Observations	Thickening >= 1 disc area within the macula (Right Eye)				8			No	No		No
	Observations	Abnormality of ILM contour caused by Epiretinal membrane. VA 6/9 or better (Right Eye)				8			No	No		No
	Observations	Abnormality of ILM contour caused by Vitreomacular traction. VA 6/9 or better (Right Eye)				8			No	No		No
	Observations	Abnormality of ILM caused by other pathology. VA 6/9 or better (Right Eye)				8			No	No		No
	Observations	Drusen (Right Eye)				8			No	No		No
	Observations	Dry AMD (Right Eye)				8			No	No		No
	Observations	Abnormality of ILM contour caused by Epiretinal membrane. VA 6/12 or worse (Right Eye)				8			No	No		No
	Observations	Abnormality of ILM contour caused by Vitreomacular traction. VA 6/12 or worse (Right Eye)				8			No	No		No
	Observations	Abnormality of ILM contour caused by cystoid macular oedema (non-DR related) (Right Eye)				8			No	No		No
	Observations	Abnormality of ILM caused by other pathology. VA 6/12 or worse (Right Eye)				8			No	No		No
	Observations	Intraretinal fluid or haemorrhage suggestive of wet AMD (Right Eye)				8			No	No		No
	Observations	Macular hole (Right Eye)				8			No	No		No
	Observations	Ophthalmology patient discharge date				2			No	No		No
	Observations	Image file missing				8			No	No		No
	Observations	Image file verified				8			No	No		No
	Observations	Second planned procedure date (left eye)				2			No	No		No
	Observations	Second planned procedure date (right eye)				2			No	No		No
	Observations	Third planned procedure date (left eye)				2			No	No		No
	Observations	Third planned procedure date (right eye)				2			No	No		No
	Observations	OCT thickness (Left Eye)				1	0	1000	Yes	No		No
	Observations	OCT thickness (Right Eye)				1	0	1000	Yes	No		No
	Observations	Patient consent received				8			No	No		No
	Observations	Advanced eye disease (Left Eye)	No advanced eye disease	No advanced eye disease	0	13			No	No	0	No	No
	Observations	Advanced eye disease (Left Eye)	Rubeosis	Rubeosis	1	13			No	No	1	No	No
	Observations	Advanced eye disease (Left Eye)	Stable treated prolif. retinopathy	Stable treated proliferative retinopathy	2	13			No	No	2	No	No
	Observations	Advanced eye disease (Right Eye)	No advanced eye disease	No advanced eye disease	0	13			No	No	0	No	No
	Observations	Advanced eye disease (Right Eye)	Rubeosis	Rubeosis	1	13			No	No	1	No	No
	Observations	Advanced eye disease (Right Eye)	Stable treated prolif. retinopathy	Stable treated proliferative retinopathy	2	13			No	No	2	No	No
	Observations	Concurrent examination	Direct ophthalmoscopy	Direct ophthalmoscopy		13			No	No	0	No	No
	Observations	Concurrent examination	Indirect ophthalmoscopy	Indirect ophthalmoscopy		13			No	No	1	No	No
	Observations	Concurrent examination	No concurrent examination	No concurrent examination		13			No	No	2	No	No
	Observations	Concurrent examination	Slit lamp biomicroscopy	Slit lamp biomicroscopy		13			No	No	3	No	No
	Observations	Consent	Consent for screening	Consent for screening		13			No	No	0	No	No
	Observations	Consent	Consent for screening and research	Consent for screening and research		13			No	No	1	No	No
	Observations	Cup/Disc Ratio (Left eye)	Abnormal >/=0.7	Abnormal >/=0.7		13			No	No	0	No	No
	Observations	Cup/Disc Ratio (Left eye)	No Comment	No Comment		13			No	No	1	No	No
	Observations	Cup/Disc Ratio (Left eye)	Normal Cup/disc ratio	Normal Cup/disc ratio		13			No	No	2	No	No
	Observations	Cup/Disc Ratio (Left eye)	Questionable	Questionable		13			No	No	3	No	No
	Observations	Cup/Disc Ratio (Left eye)	Unassessable	Can't Grade		13			No	No	4	No	No
	Observations	Cup/Disc Ratio (Right eye)	Abnormal >/=0.7	Abnormal >/=0.7		13			No	No	0	No	No
	Observations	Cup/Disc Ratio (Right eye)	No Comment	No Comment		13			No	No	1	No	No
	Observations	Cup/Disc Ratio (Right eye)	Normal Cup/disc ratio	Normal Cup/disc ratio		13			No	No	2	No	No
	Observations	Cup/Disc Ratio (Right eye)	Questionable	Questionable		13			No	No	3	No	No
	Observations	Cup/Disc Ratio (Right eye)	Unassessable	Can't Grade		13			No	No	4	No	No
	Social history	Diabetes status	Diabetes diagnosed	Diabetes diagnosed	1	13			Yes	No	0	No	No
	Social history	Diabetes status	Diabetes status resolved	Diabetes status resolved	2	13			Yes	No	1	No	No
	Social history	Diabetes type	Type 1	Type 1	1	13			Yes	No	0	No	No
	Social history	Diabetes type	Type 2	Type 2	2	13			Yes	No	1	No	No
	Social history	Diabetes type	MODY	MODY	6	13			Yes	No	2	No	No
	Social history	Diabetes type	Other	Other	8	13			Yes	No	3	No	No
	Social history	Diabetes type	Not specified	Not specified	99	13			Yes	No	4	No	No
	Observations	Reason for sight impairment	DR is predominant reason	DR is predominant reason	1	13			No	No	0	No	No
	Observations	Reason for sight impairment	DR is not predominant reason	DR is not predominant reason	2	13			No	No	1	No	No
	Observations	Reason for sight impairment	Predominant reason is not known	Predominant reason is not known	3	13			No	No	2	No	No
	Observations	Reason for severe sight impairment	DR is predominant reason	DR is predominant reason	1	13			No	No	0	No	No
	Observations	Reason for severe sight impairment	DR is not predominant reason	DR is not predominant reason	2	13			No	No	1	No	No
	Observations	Reason for severe sight impairment	Predominant reason is not known	Predominant reason is not known	3	13			No	No	2	No	No
	Observations	Examination	Direct ophthalmoscopy	Direct ophthalmoscopy		13			No	No	0	No	No
	Observations	Examination	Indirect ophthalmoscopy	Indirect ophthalmoscopy		13			No	No	1	No	No
	Observations	Examination	Retinal photography	Retinal photography		13			No	No	2	No	No
	Observations	Examination	Scanning laser	Scanning laser		13			No	No	3	No	No
	Observations	Examination	Slit lamp biomicroscopy	Slit lamp biomicroscopy		13			No	No	4	No	No
	Observations	Exception	Administrative reasons	Administrative reasons		13			No	No	0	No	No
	Observations	Exception	Equipment failure	Equipment failure		13			No	No	1	No	No
	Observations	Exception	Medical contraindication	Medical contraindication		13			No	No	2	No	No
	Observations	Exception	Operator error	Operator error		13			No	No	3	No	No
	Observations	Exception	Other	Other		13			No	No	4	No	No
	Observations	Eye	Right	Right		13			No	No	0	No	No
	Observations	Eye	Left	Left		13			No	No	1	No	No
	Observations	Eye	Unspecified	Unspecified		13			No	No	2	No	No
	Observations	Eye	Right anterior view	Right anterior view		13			No	No	3	No	No
	Observations	Eye	Left anterior view	Left anterior view		13			No	No	4	No	No
	Observations	Eye	Right macular view	Right macular view		13			No	No	5	No	No
	Observations	Eye	Left macular view	Left macular view		13			No	No	6	No	No
	Observations	Eye	Right nasal view	Right nasal view		13			No	No	7	No	No
	Observations	Eye	Left nasal view	Left nasal view		13			No	No	8	No	No
	Observations	Eye conditions (Left Eye)	Amblyopia	Amblyopia	130	13			No	Yes	0	No	No
	Observations	Eye conditions (Left Eye)	Ant ischaemic optic neuropathy	Ant ischaemic optic neuropathy	116	13			No	Yes	1	No	No
	Observations	Eye conditions (Left Eye)	Aphakia	Aphakia	81	13			No	Yes	2	No	No
	Observations	Eye conditions (Left Eye)	Arterial emboli	Arterial emboli	117	13			No	Yes	3	No	No
	Observations	Eye conditions (Left Eye)	Asteroid hyalosis	Asteroid hyalosis	102	13			No	Yes	4	No	No
	Observations	Eye conditions (Left Eye)	BRAO	BRAO	114	13			No	Yes	5	No	No
	Observations	Eye conditions (Left Eye)	BRVO	BRVO	111	13			No	Yes	6	No	No
	Observations	Eye conditions (Left Eye)	Cataract	Cataract	80	13			No	Yes	7	No	No
	Observations	Eye conditions (Left Eye)	Complications of cataract surgery	Complications of cataract surgery	170	13			No	Yes	8	No	No
	Observations	Eye conditions (Left Eye)	Conjunctival	Conjunctival	10	13			No	Yes	9	No	No
	Observations	Eye conditions (Left Eye)	Corneal	Corneal	20	13			No	Yes	10	No	No
	Observations	Eye conditions (Left Eye)	CRAO	CRAO	115	13			No	Yes	11	No	No
	Observations	Eye conditions (Left Eye)	CRVO	CRVO	112	13			No	Yes	12	No	No
	Observations	Eye conditions (Left Eye)	Endophthalmitis	Endophthalmitis	172	13			No	Yes	13	No	No
	Observations	Eye conditions (Left Eye)	Endophthalmitis not relating to cataract surgery	Endophthalmitis not relating to cataract surgery	140	13			No	Yes	14	No	No
	Observations	Eye conditions (Left Eye)	Glaucoma	Glaucoma	90	13			No	Yes	15	No	No
	Observations	Eye conditions (Left Eye)	Inherited defects	Inherited defects	150	13			No	Yes	16	No	No
	Observations	Eye conditions (Left Eye)	Iritis / uveitis	Iritis / uveitis	70	13			No	Yes	17	No	No
	Observations	Eye conditions (Left Eye)	Lid disorder	Lid disorder	40	13			No	Yes	18	No	No
	Observations	Eye conditions (Left Eye)	Macular degeneration	Macular degeneration	113	13			No	Yes	19	No	No
	Observations	Eye conditions (Left Eye)	Nerve palsy	Nerve palsy	122	13			No	Yes	20	No	No
	Observations	Eye conditions (Left Eye)	Neurological	Neurological	120	13			No	Yes	21	No	No
	Observations	Eye conditions (Left Eye)	Optic nerve disorders	Optic nerve disorders	160	13			No	Yes	22	No	No
	Observations	Eye conditions (Left Eye)	Post vit detachment	Post vit detachment	101	13			No	Yes	23	No	No
	Observations	Eye conditions (Left Eye)	Posterior capsule opacification	Posterior capsule opacification	173	13			No	Yes	24	No	No
	Observations	Eye conditions (Left Eye)	Post-operative inflammation	Post-operative inflammation	171	13			No	Yes	25	No	No
	Observations	Eye conditions (Left Eye)	Pseudophakia	Pseudophakia	82	13			No	Yes	26	No	No
	Observations	Eye conditions (Left Eye)	Retinitis	Retinitis	118	13			No	Yes	27	No	No
	Observations	Eye conditions (Left Eye)	Scleral	Scleral	30	13			No	Yes	28	No	No
	Observations	Eye conditions (Left Eye)	Thyroid	Thyroid	50	13			No	Yes	29	No	No
	Observations	Eye conditions (Left Eye)	Trauma / foreign body	Trauma / foreign body	60	13			No	Yes	30	No	No
	Observations	Eye conditions (Left Eye)	Vitreous disorder	Vitreous disorder	100	13			No	Yes	31	No	No
	Observations	Eye conditions (Left Eye)	Vascular Abnormality	Vascular Abnormality		13			No	Yes	65	No	No
	Observations	Eye conditions (Left Eye)	Retinitis Pigmentosa	Retinitis Pigmentosa		13			No	Yes	27	No	No
	Observations	Eye conditions (Left Eye)	Naevus	Naevus		13			No	Yes	27	No	No
	Observations	Eye conditions (Left Eye)	Drusen	Drusen		13			No	Yes	12	No	No
	Observations	Eye conditions (Left Eye)	Emboli	Emboli		13			No	Yes	12	No	No
	Observations	Eye conditions (Left Eye)	RPE changes	RPE changes		13			No	Yes	27	No	No
	Observations	Eye conditions (Left Eye)	Hypertension	Hypertension		13			No	Yes	52	No	No
	Observations	Eye conditions (Left Eye)	Systemic Blood Disorders	Systemic Blood Disorders		13			No	Yes	52	No	No
	Observations	Eye conditions (Left Eye)	Macula Hole	Macula Hole		13			No	Yes	52	No	No
	Observations	Eye conditions (Left Eye)	Unexplained VA Drop	Unexplained VA Drop		13			No	Yes	52	No	No
	Observations	Eye conditions (Left Eye)	Papilloedema	Papilloedema		13			No	Yes	52	No	No
	Observations	Eye conditions (Left Eye)	Wet Macular degeneration	Wet Macular degeneration		13			No	Yes	52	No	No
	Observations	Eye conditions (Left Eye)	Macroaneurysm	Macroaneurysm		13			No	Yes		No	No
	Observations	Eye conditions (Left Eye)	ERM	ERM		13			No	Yes		No	No
	Observations	Eye conditions (Left Eye)	Retinal detachment	Retinal detachment		13			No	Yes		No	No
	Observations	Eye conditions (Left Eye)	Malignancy	Malignancy		13			No	Yes		No	No
	Observations	Eye conditions (Left Eye)	Pregnant	Pregnant		13			No	Yes	60	No	No
	Observations	Eye conditions (Right Eye)	Pregnant	Pregnant		13			No	Yes	60	No	No
	Observations	Eye conditions (Right Eye)	Malignancy	Malignancy		13			No	Yes		No	No
	Observations	Eye conditions (Right Eye)	Retinal detachment	Retinal detachment		13			No	Yes		No	No
	Observations	Eye conditions (Right Eye)	ERM	ERM		13			No	Yes		No	No
	Observations	Eye conditions (Right Eye)	Macroaneurysm	Macroaneurysm		13			No	Yes		No	No
	Observations	Eye conditions (Right Eye)	Wet Macular degeneration	Wet Macular degeneration		13			No	Yes	52	No	No
	Observations	Eye conditions (Right Eye)	Papilloedema	Papilloedema		13			No	Yes	52	No	No
	Observations	Eye conditions (Right Eye)	Unexplained VA Drop	Unexplained VA Drop		13			No	Yes	52	No	No
	Observations	Eye conditions (Right Eye)	Macula Hole	Macula Hole		13			No	Yes	52	No	No
	Observations	Eye conditions (Right Eye)	Systemic Blood Disorders	Systemic Blood Disorders		13			No	Yes	52	No	No
	Observations	Eye conditions (Right Eye)	Hypertension	Hypertension		13			No	Yes	52	No	No
	Observations	Eye conditions (Right Eye)	Drusen	Drusen		13			No	Yes	12	No	No
	Observations	Eye conditions (Right Eye)	RPE changes	RPE changes		13			No	Yes	27	No	No
	Observations	Eye conditions (Right Eye)	Emboli	Emboli		13			No	Yes	12	No	No
	Observations	Eye conditions (Right Eye)	Retinitis Pigmentosa	Retinitis Pigmentosa		13			No	Yes	27	No	No
	Observations	Eye conditions (Right Eye)	Naevus	Naevus		13			No	Yes	27	No	No
	Observations	Eye conditions (Right Eye)	Vascular Abnormality	Vascular Abnormality		13			No	Yes	65	No	No
	Observations	Eye conditions (Right Eye)	Amblyopia	Amblyopia	130	13			No	Yes	0	No	No
	Observations	Eye conditions (Right Eye)	Ant ischaemic optic neuropathy	Ant ischaemic optic neuropathy	116	13			No	Yes	1	No	No
	Observations	Eye conditions (Right Eye)	Aphakia	Aphakia	81	13			No	Yes	2	No	No
	Observations	Eye conditions (Right Eye)	Arterial emboli	Arterial emboli	117	13			No	Yes	3	No	No
	Observations	Eye conditions (Right Eye)	Asteroid hyalosis	Asteroid hyalosis	102	13			No	Yes	4	No	No
	Observations	Eye conditions (Right Eye)	BRAO	BRAO	114	13			No	Yes	5	No	No
	Observations	Eye conditions (Right Eye)	BRVO	BRVO	111	13			No	Yes	6	No	No
	Observations	Eye conditions (Right Eye)	Cataract	Cataract	80	13			No	Yes	7	No	No
	Observations	Eye conditions (Right Eye)	Complications of cataract surgery	Complications of cataract surgery	170	13			No	Yes	8	No	No
	Observations	Eye conditions (Right Eye)	Conjunctival	Conjunctival	10	13			No	Yes	9	No	No
	Observations	Eye conditions (Right Eye)	Corneal	Corneal	20	13			No	Yes	10	No	No
	Observations	Eye conditions (Right Eye)	CRAO	CRAO	115	13			No	Yes	11	No	No
	Observations	Eye conditions (Right Eye)	CRVO	CRVO	112	13			No	Yes	12	No	No
	Observations	Eye conditions (Right Eye)	Endophthalmitis	Endophthalmitis	172	13			No	Yes	13	No	No
	Observations	Eye conditions (Right Eye)	Endophthalmitis not relating to cataract surgery	Endophthalmitis not relating to cataract surgery	140	13			No	Yes	14	No	No
	Observations	Eye conditions (Right Eye)	Glaucoma	Glaucoma	90	13			No	Yes	15	No	No
	Observations	Eye conditions (Right Eye)	Inherited defects	Inherited defects	150	13			No	Yes	16	No	No
	Observations	Eye conditions (Right Eye)	Iritis / uveitis	Iritis / uveitis	70	13			No	Yes	17	No	No
	Observations	Eye conditions (Right Eye)	Lid disorder	Lid disorder	40	13			No	Yes	18	No	No
	Observations	Eye conditions (Right Eye)	Macular degeneration	Macular degeneration	113	13			No	Yes	19	No	No
	Observations	Eye conditions (Right Eye)	Nerve palsy	Nerve palsy	122	13			No	Yes	20	No	No
	Observations	Eye conditions (Right Eye)	Neurological	Neurological	120	13			No	Yes	21	No	No
	Observations	Eye conditions (Right Eye)	Optic nerve disorders	Optic nerve disorders	160	13			No	Yes	22	No	No
	Observations	Eye conditions (Right Eye)	Post vit detachment	Post vit detachment	101	13			No	Yes	23	No	No
	Observations	Eye conditions (Right Eye)	Posterior capsule opacification	Posterior capsule opacification	173	13			No	Yes	24	No	No
	Observations	Eye conditions (Right Eye)	Post-operative inflammation	Post-operative inflammation	171	13			No	Yes	25	No	No
	Observations	Eye conditions (Right Eye)	Pseudophakia	Pseudophakia	82	13			No	Yes	26	No	No
	Observations	Eye conditions (Right Eye)	Retinitis	Retinitis	118	13			No	Yes	27	No	No
	Observations	Eye conditions (Right Eye)	Scleral	Scleral	30	13			No	Yes	28	No	No
	Observations	Eye conditions (Right Eye)	Thyroid	Thyroid	50	13			No	Yes	29	No	No
	Observations	Eye conditions (Right Eye)	Trauma / foreign body	Trauma / foreign body	60	13			No	Yes	30	No	No
	Observations	Eye conditions (Right Eye)	Vitreous disorder	Vitreous disorder	100	13			No	Yes	31	No	No
	Observations	Full eye test given	Eye test not recommended	Eye test not recommended		13			No	No	0	No	No
	Observations	Full eye test given	Full eye test by optometrist carried out	Full eye test by optometrist carried out		13			No	No	1	No	No
	Observations	Full eye test given	Full eye test by optometrist recommended	Full eye test by optometrist recommended		13			No	No	2	No	No
	Observations	OCT macular status (Left Eye)	OCT positive	OCT positive		13			No	No	0	No	No
	Observations	OCT macular status (Left Eye)	OCT borderline	OCT borderline		13			No	No	1	No	No
	Observations	OCT macular status (Left Eye)	OCT negative	OCT negative		13			No	No	2	No	No
	Observations	OCT macular status (Right Eye)	OCT positive	OCT positive		13			No	No	0	No	No
	Observations	OCT macular status (Right Eye)	OCT borderline	OCT borderline		13			No	No	1	No	No
	Observations	OCT macular status (Right Eye)	OCT negative	OCT negative		13			No	No	2	No	No
	Observations	OCT image quality (Left Eye)	Adequate	Adequate		13			No	No	0	No	No
	Observations	OCT image quality (Left Eye)	Inadequate	Inadequate		13			No	No	1	No	No
	Observations	OCT image quality (Right Eye)	Adequate	Adequate		13			No	No	0	No	No
	Observations	OCT image quality (Right Eye)	Inadequate	Inadequate		13			No	No	1	No	No
	Observations	Image quality (Left Eye)	Adequate	Adequate		13			No	No	0	No	No
	Observations	Image quality (Left Eye)	Inadequate	Inadequate		13			No	No	1	No	No
	Observations	Image quality (Right Eye)	Adequate	Adequate		13			No	No	0	No	No
	Observations	Image quality (Right Eye)	Inadequate	Inadequate		13			No	No	1	No	No
	Observations	Maculopathy (Left Eye)	M0 No maculopathy	M0	0	13			No	No	0	No	No
	Observations	Maculopathy (Left Eye)	M1 Maculopathy	M1	1	13			No	No	1	No	No
	Observations	Maculopathy (Right Eye)	M0 No maculopathy	M0	0	13			No	No	0	No	No
	Observations	Maculopathy (Right Eye)	M1 Maculopathy	M1	1	13			No	No	1	No	No
	Observations	Non-eye referral	Carotid ultrasound	Carotid ultrasound		13			No	No	0	No	No
	Observations	Non-eye referral	Chest X-ray	Chest X-ray		13			No	No	1	No	No
	Observations	Non-eye referral	MRI	MRI		13			No	No	2	No	No
	Observations	Non-eye referral	Non-ophthalmology opinion	Non-ophthalmology opinion		13			No	No	3	No	No
	Observations	Non-eye referral	Other	Other		13			No	No	4	No	No
	Observations	Non-eye referral	Other X-ray	Other X-ray		13			No	No	5	No	No
	Observations	Ophthalmologist care	Not known	Not known		13			No	No	0	No	No
	Observations	Ophthalmologist care	Referred to ophthalmologist from screening	Referred to ophthalmologist from screening		13			No	No	1	No	No
	Observations	Ophthalmologist care	Under care of screening service	Under care of screening service		13			No	No	2	No	No
	Observations	Ophthalmologist care	Under specialist ophthalmology care	Under specialist ophthalmology care		13			No	No	3	No	No
	Observations	Photocoagulation (Left Eye)	P0	P0	0	13			No	No	0	No	No
	Observations	Photocoagulation (Left Eye)	P1	P1	1	13			No	No	1	No	No
	Observations	Photocoagulation (Right Eye)	P0	P0	0	13			No	No	0	No	No
	Observations	Photocoagulation (Right Eye)	P1	P1	1	13			No	No	1	No	No
	Observations	Planned procedure (left eye)	Anti-VEGF injections	Anti-VEGF injections		13			No	No	0	No	No
	Observations	Planned procedure (left eye)	Cataract surgery	Cataract surgery		13			No	No	1	No	No
	Observations	Planned procedure (left eye)	Diode cyto-ablation	Diode cyto-ablation		13			No	No	2	No	No
	Observations	Planned procedure (left eye)	Focal laser	Focal laser		13			No	No	3	No	No
	Observations	Planned procedure (left eye)	Grid laser	Grid laser		13			No	No	4	No	No
	Observations	Planned procedure (left eye)	Laser (other)	Laser (other)		13			No	No	5	No	No
	Observations	Planned procedure (left eye)	Laser for diabetic retinopathy	Laser for diabetic retinopathy		13			No	No	6	No	No
	Observations	Planned procedure (left eye)	Lid surgery	Lid surgery		13			No	No	7	No	No
	Observations	Planned procedure (left eye)	OP procedure (other)	OP procedure (other)		13			No	No	8	No	No
	Observations	Planned procedure (left eye)	Pan-retinal laser	Pan-retinal laser		13			No	No	9	No	No
	Observations	Planned procedure (left eye)	Removal of corneal sutures	Removal of corneal sutures		13			No	No	10	No	No
	Observations	Planned procedure (left eye)	Removal of foreign body	Removal of foreign body		13			No	No	11	No	No
	Observations	Planned procedure (left eye)	Sectoral photocoagulation	Sectoral photocoagulation		13			No	No	12	No	No
	Observations	Planned procedure (left eye)	Surgery (other)	Surgery (other)		13			No	No	13	No	No
	Observations	Planned procedure (left eye)	Syringing naso-lacrymal ducts	Syringing naso-lacrymal ducts		13			No	No	14	No	No
	Observations	Planned procedure (left eye)	Vitreoretinal surgery	Vitreoretinal surgery		13			No	No	15	No	No
	Observations	Planned procedure (left eye)	YAG iridotomy	YAG iridotomy		13			No	No	16	No	No
	Observations	Planned procedure (left eye)	YAG laser	YAG laser		13			No	No	17	No	No
	Observations	Planned procedure (right eye)	Anti-VEGF injections	Anti-VEGF injections		13			No	No	0	No	No
	Observations	Planned procedure (right eye)	Cataract surgery	Cataract surgery		13			No	No	1	No	No
	Observations	Planned procedure (right eye)	Diode cyto-ablation	Diode cyto-ablation		13			No	No	2	No	No
	Observations	Planned procedure (right eye)	Focal laser	Focal laser		13			No	No	3	No	No
	Observations	Planned procedure (right eye)	Grid laser	Grid laser		13			No	No	4	No	No
	Observations	Planned procedure (right eye)	Laser (other)	Laser (other)		13			No	No	5	No	No
	Observations	Planned procedure (right eye)	Laser for diabetic retinopathy	Laser for diabetic retinopathy		13			No	No	6	No	No
	Observations	Planned procedure (right eye)	Lid surgery	Lid surgery		13			No	No	7	No	No
	Observations	Planned procedure (right eye)	OP procedure (other)	OP procedure (other)		13			No	No	8	No	No
	Observations	Planned procedure (right eye)	Pan-retinal laser	Pan-retinal laser		13			No	No	9	No	No
	Observations	Planned procedure (right eye)	Removal of corneal sutures	Removal of corneal sutures		13			No	No	10	No	No
	Observations	Planned procedure (right eye)	Removal of foreign body	Removal of foreign body		13			No	No	11	No	No
	Observations	Planned procedure (right eye)	Sectoral photocoagulation	Sectoral photocoagulation		13			No	No	12	No	No
	Observations	Planned procedure (right eye)	Surgery (other)	Surgery (other)		13			No	No	13	No	No
	Observations	Planned procedure (right eye)	Syringing naso-lacrymal ducts	Syringing naso-lacrymal ducts		13			No	No	14	No	No
	Observations	Planned procedure (right eye)	Vitreoretinal surgery	Vitreoretinal surgery		13			No	No	15	No	No
	Observations	Planned procedure (right eye)	YAG iridotomy	YAG iridotomy		13			No	No	16	No	No
	Observations	Planned procedure (right eye)	YAG laser	YAG laser		13			No	No	17	No	No
	Observations	Retinopathy (Left Eye)	R0 No retinopathy	R0	0	13			No	No	0	No	No
	Observations	Retinopathy (Left Eye)	R1 Background retinopathy	R1	1	13			No	No	1	No	No
	Observations	Retinopathy (Left Eye)	R2 Preproliferative retinopathy	R2	2	13			No	No	2	No	No
	Observations	Retinopathy (Left Eye)	R3S Stable Proliferative retinopathy	R3S	3	13			No	No	3	No	No
	Observations	Retinopathy (Left Eye)	R3A Active Proliferative retinopathy	R3A	4	13			No	No	4	No	No
	Observations	Retinopathy (Left Eye)	R3 Proliferative retinopathy	R3		13			No	No	3	No	Yes
	Observations	Retinopathy (Right Eye)	R3 Proliferative retinopathy	R3		13			No	No	3	No	Yes
	Observations	Retinopathy (Right Eye)	R0 No retinopathy	R0	0	13			No	No	0	No	No
	Observations	Retinopathy (Right Eye)	R1 Background retinopathy	R1	1	13			No	No	1	No	No
	Observations	Retinopathy (Right Eye)	R2 Preproliferative retinopathy	R2	2	13			No	No	2	No	No
	Observations	Retinopathy (Right Eye)	R3S Stable Proliferative retinopathy	R3S	3	13			No	No	3	No	No
	Observations	Retinopathy (Right Eye)	R3A Active Proliferative retinopathy	R3A	4	13			No	No	4	No	No
	Observations	Screening outcome	Annual recall	Annual recall		13			No	No	0	No	No
	Observations	Screening outcome	Refer to primary grading	Refer to primary grading		13			No	No	1	No	No
	Observations	Screening outcome	Refer to primary grading (soon)	Refer to primary grading (soon)		13			No	No	2	No	No
	Observations	Screening outcome	Refer to primary grading (urgent)	Refer to primary grading (urgent)		13			No	No	3	No	No
	Observations	Screening outcome	Refer to referral outcome grading	Refer to referral outcome grading		13			No	No	4	No	No
	Observations	Screening outcome	Refer to referral outcome grading (soon)	Refer to referral outcome grading (soon)		13			No	No	5	No	No
	Observations	Screening outcome	Refer to referral outcome grading (urgent)	Refer to referral outcome grading (urgent)		13			No	No	6	No	No
	Observations	Screening outcome	Refer to referral outcome grading (non DR)	Refer to referral outcome grading (non DR)		13			No	No	7	No	No
	Observations	Screening outcome	Refer to secondary grading	Refer to secondary grading		13			No	No	8	No	No
	Observations	Screening outcome	Refer to secondary grading (soon)	Refer to secondary grading (soon)		13			No	No	9	No	No
	Observations	Screening outcome	Refer to ophthalmology for DR	Refer to ophthalmology for DR		13			No	No	10	No	No
	Observations	Screening outcome	Refer to ophthalmology urgent for DR	Refer to ophthalmology urgent for DR		13			No	No	11	No	No
	Observations	Screening outcome	Refer to ophthalmology for non-DR	Refer to ophthalmology for non-DR		13			No	No	12	No	No
	Observations	Screening outcome	Refer to ophthalmology urgent for non-DR	Refer to ophthalmology urgent for non-DR		13			No	No	13	No	No
	Observations	Screening outcome	Refer to GP for non-DR	Refer to GP for non-DR		13			No	No	14	No	No
	Observations	Screening outcome	Refer to GP urgent for non-DR	Refer to GP urgent for non-DR		13			No	No	15	No	No
	Observations	Screening outcome	Medically unfit	Medically unfit		13			No	No	16	No	No
	Observations	Screening outcome	Digital surveillance 1 month	Digital surveillance 1 month		13			No	No	17	No	No
	Observations	Screening outcome	Digital surveillance 3 month	Digital surveillance 3 month		13			No	No	18	No	No
	Observations	Screening outcome	Digital surveillance 6 month	Digital surveillance 6 month		13			No	No	19	No	No
	Observations	Screening outcome	Digital surveillance 9 month	Digital surveillance 9 month		13			No	No	20	No	No
	Observations	Screening outcome	Digital surveillance 12 month	Digital surveillance 12 month		13			No	No	21	No	No
	Observations	Screening outcome	Refer to screening 12 months	Refer to screening 12 months		13			No	No	22	No	No
	Observations	Screening outcome	Refer to slit lamp screening 12 months	Refer to slit lamp screening 12 months		13			No	No	23	No	No
	Observations	Screening outcome	Refer to slit lamp screening 6 months	Refer to slit lamp screening 6 months		13			No	No	24	No	No
	Observations	Screening outcome	Refer to slit lamp	Refer to slit lamp		13			No	No	25	No	No
	Observations	Screening outcome	Refer to slit lamp HES	Refer to slit lamp HES		13			No	No	26	No	No
	Observations	Screening outcome	Refer to slit lamp HES (soon)	Refer to slit lamp HES (soon)		13			No	No	27	No	No
	Observations	Screening outcome	Refer to slit lamp HES (urgent)	Refer to slit lamp HES (urgent)		13			No	No	28	No	No
	Observations	Screening outcome	Keep in slit lamp HES	Keep in slit lamp HES		13			No	No	29	No	No
	Observations	Screening outcome	Keep in slit lamp HES (soon)	Keep in slit lamp HES (soon)		13			No	No	30	No	No
	Observations	Screening outcome	Keep in slit lamp HES (urgent)	Keep in slit lamp HES (urgent)		13			No	No	31	No	No
	Observations	Screening outcome	Discharge from ophthalmology due to non-attendance	Discharge from ophthalmology due to non-attendance		13			No	No	32	No	No
	Observations	Screening outcome	Discharge from ophthalmology due to treatment complete	Discharge from ophthalmology due to treatment complete		13			No	No	33	No	No
	Observations	Screening outcome	Keep in ophthalmology (routine)	Keep in ophthalmology (routine)		13			No	No	34	No	No
	Observations	Screening outcome	Keep in ophthalmology (urgent)	Keep in ophthalmology (urgent)		13			No	No	35	No	No
	Observations	Screening outcome	Keep in ophthalmology non-DR (routine)	Keep in ophthalmology non-DR (routine)		13			No	No	36	No	No
	Observations	Screening outcome	Keep in ophthalmology non-DR (urgent)	Keep in ophthalmology non-DR (urgent)		13			No	No	37	No	No
	Observations	Screening outcome	Move to ophthalmology for DR (routine)	Move to ophthalmology for DR (routine)		13			No	No	38	No	No
	Observations	Screening outcome	Move to ophthalmology for DR (urgent)	Move to ophthalmology for DR (urgent)		13			No	No	39	No	No
	Observations	Screening outcome	Ophthalmology invitation made (routine)	Ophthalmology invitation made (routine)		13			No	No	40	No	No
	Observations	Screening outcome	Ophthalmology invitation made (urgent)	Ophthalmology invitation made (urgent)		13			No	No	41	No	No
	Observations	Screening outcome	Recall to DS for benchmark images	Recall to DS for benchmark images		13			No	No	43	No	No
	Observations	Screening outcome	Digital surveillance 4 month	Digital surveillance 4 month		13			No	No	48	No	No
	Observations	Screening outcome	Digital surveillance 5 month	Digital surveillance 5 month		13			No	No	49	No	No
	Observations	Screening outcome	Digital surveillance 7 month	Digital surveillance 7 month		13			No	No	50	No	No
	Observations	Screening outcome	Digital surveillance 8 month	Digital surveillance 8 month		13			No	No	51	No	No
	Observations	Screening outcome	Digital surveillance 10 month	Digital surveillance 10 month		13			No	No	52	No	No
	Observations	Screening outcome	Digital surveillance 11 month	Digital surveillance 11 month		13			No	No	53	No	No
	Observations	Screening outcome	Discharge from ophthalmology due to no feedback	Discharge from ophthalmology due to no feedback		13			No	No	54	No	No
	Observations	Screening outcome	Discharge from Oculab due to improvement	Discharge from Oculab due to improvement		13			No	No	55	No	No
	Observations	Screening outcome	Refer to HES due to deterioration	Refer to HES due to deterioration		13			No	No	56	No	No
	Observations	Screening outcome	Refer to HES due to deterioration (urgent)	Refer to HES due to deterioration (urgent)		13			No	No	57	No	No
	Observations	Screening outcome	Keep in Oculab 1 month recall	Keep in Oculab 1 month recall		13			No	No	58	No	No
	Observations	Screening outcome	Keep in Oculab 3 month recall	Keep in Oculab 3 month recall		13			No	No	59	No	No
	Observations	Screening outcome	Keep in Oculab 6 month recall	Keep in Oculab 6 month recall		13			No	No	60	No	No
	Observations	Screening outcome	Keep in Oculab annual recall	Keep in Oculab annual recall		13			No	No	61	No	No
	Observations	Screening outcome	Discharge from Oculab due to non-attendance	Discharge from Oculab due to non-attendance		13			No	No	62	No	No
	Observations	Screening outcome	Keep in Oculab	Keep in Oculab		13			No	No	63	No	No
	Observations	Screening outcome	Refer to HES as no longer eligible	Refer to HES as no longer eligible		13			No	No	64	No	No
	Observations	Screening outcome	Standard recall	Standard recall		13			No	No	66	No	No
	Observations	Screening outcome	Re-invite to another RDS appointment	Re-invite to another RDS appointment		13			No	No	67	No	No
	Observations	Screening outcome	OCT surveillance 1 month	OCT surveillance 1 month		13			No	No	68	No	No
	Observations	Screening outcome	OCT surveillance 3 month	OCT surveillance 3 month		13			No	No	69	No	No
	Observations	Screening outcome	OCT surveillance 4 month	OCT surveillance 4 month		13			No	No	70	No	No
	Observations	Screening outcome	OCT surveillance 5 month	OCT surveillance 5 month		13			No	No	71	No	No
	Observations	Screening outcome	OCT surveillance 6 month	OCT surveillance 6 month		13			No	No	72	No	No
	Observations	Screening outcome	OCT surveillance 7 month	OCT surveillance 7 month		13			No	No	73	No	No
	Observations	Screening outcome	OCT surveillance 8 month	OCT surveillance 8 month		13			No	No	74	No	No
	Observations	Screening outcome	OCT surveillance 9 month	OCT surveillance 9 month		13			No	No	75	No	No
	Observations	Screening outcome	OCT surveillance 10 month	OCT surveillance 10 month		13			No	No	76	No	No
	Observations	Screening outcome	OCT surveillance 11 month	OCT surveillance 11 month		13			No	No	77	No	No
	Observations	Screening outcome	OCT surveillance 12 month	OCT surveillance 12 month		13			No	No	78	No	No
	Observations	Screening outcome	NPL both eyes - no further screening	NPL both eyes - no further screening		13			No	No	79	No	No
	Observations	Screening outcome	Refer to secondary grading (urgent)	Refer to secondary grading (urgent)		13			No	No	45	No	No
	Observations	Screening outcome	Discharge due to non-attendance	Discharge due to non-attendance		13			No	No	46	No	No
	Observations	Secondary eye referral	Biometry	Biometry		13			No	No	0	No	No
	Observations	Secondary eye referral	Fluorescein angiography	Fluorescein angiography		13			No	No	1	No	No
	Observations	Secondary eye referral	Low vision clinic	Low vision clinic		13			No	No	2	No	No
	Observations	Secondary eye referral	Orthoptic vision	Orthoptic vision		13			No	No	3	No	No
	Observations	Secondary eye referral	Other	Other		13			No	No	4	No	No
	Observations	Secondary eye referral	Refraction	Refraction		13			No	No	5	No	No
	Observations	Secondary eye referral	Ultrasound B scan	Ultrasound B scan		13			No	No	6	No	No
	Observations	Secondary eye referral	Visual field examination	Visual field examination		13			No	No	7	No	No
	Observations	Treatment	Combination	Combination		13			Yes	No	0	No	No
	Observations	Treatment	Diet	Diet		13			Yes	No	1	No	No
	Observations	Treatment	Insulin	Insulin		13			Yes	No	2	No	No
	Observations	Treatment	None	None		13			Yes	No	3	No	No
	Observations	Treatment	Tablets	Tablets		13			Yes	No	4	No	No
	Observations	Triage	Amber	Amber		13			No	No	0	No	No
	Observations	Triage	Green	Green		13			No	No	1	No	No
	Observations	Triage	Red	Red		13			No	No	2	No	No
	VA Events	Visual Acuity (Left) LogMAR (using correction)	-0.3	-0.3		13			No	No	0	No	No
	VA Events	Visual Acuity (Left) LogMAR (using correction)	-0.28	-0.28		13			No	No	1	No	No
	VA Events	Visual Acuity (Left) LogMAR (using correction)	-0.26	-0.26		13			No	No	2	No	No
	VA Events	Visual Acuity (Left) LogMAR (using correction)	-0.24	-0.24		13			No	No	3	No	No
	VA Events	Visual Acuity (Left) LogMAR (using correction)	-0.22	-0.22		13			No	No	4	No	No
	VA Events	Visual Acuity (Left) LogMAR (using correction)	-0.2	-0.2		13			No	No	5	No	No
	VA Events	Visual Acuity (Left) LogMAR (using correction)	-0.18	-0.18		13			No	No	6	No	No
	VA Events	Visual Acuity (Left) LogMAR (using correction)	-0.16	-0.16		13			No	No	7	No	No
	VA Events	Visual Acuity (Left) LogMAR (using correction)	-0.14	-0.14		13			No	No	8	No	No
	VA Events	Visual Acuity (Left) LogMAR (using correction)	-0.12	-0.12		13			No	No	9	No	No
	VA Events	Visual Acuity (Left) LogMAR (using correction)	-0.1	-0.1		13			No	No	10	No	No
	VA Events	Visual Acuity (Left) LogMAR (using correction)	-0.08	-0.08		13			No	No	11	No	No
	VA Events	Visual Acuity (Left) LogMAR (using correction)	-0.06	-0.06		13			No	No	12	No	No
	VA Events	Visual Acuity (Left) LogMAR (using correction)	-0.04	-0.04		13			No	No	13	No	No
	VA Events	Visual Acuity (Left) LogMAR (using correction)	-0.02	-0.02		13			No	No	14	No	No
	VA Events	Visual Acuity (Left) LogMAR (using correction)	0	0		13			No	No	15	No	No
	VA Events	Visual Acuity (Left) LogMAR (using correction)	0.02	0.02		13			No	No	16	No	No
	VA Events	Visual Acuity (Left) LogMAR (using correction)	0.04	0.04		13			No	No	17	No	No
	VA Events	Visual Acuity (Left) LogMAR (using correction)	0.06	0.06		13			No	No	18	No	No
	VA Events	Visual Acuity (Left) LogMAR (using correction)	0.08	0.08		13			No	No	19	No	No
	VA Events	Visual Acuity (Left) LogMAR (using correction)	0.1	0.1		13			No	No	20	No	No
	VA Events	Visual Acuity (Left) LogMAR (using correction)	0.12	0.12		13			No	No	21	No	No
	VA Events	Visual Acuity (Left) LogMAR (using correction)	0.14	0.14		13			No	No	22	No	No
	VA Events	Visual Acuity (Left) LogMAR (using correction)	0.16	0.16		13			No	No	23	No	No
	VA Events	Visual Acuity (Left) LogMAR (using correction)	0.18	0.18		13			No	No	24	No	No
	VA Events	Visual Acuity (Left) LogMAR (using correction)	0.2	0.2		13			No	No	25	No	No
	VA Events	Visual Acuity (Left) LogMAR (using correction)	0.22	0.22		13			No	No	26	No	No
	VA Events	Visual Acuity (Left) LogMAR (using correction)	0.24	0.24		13			No	No	27	No	No
	VA Events	Visual Acuity (Left) LogMAR (using correction)	0.26	0.26		13			No	No	28	No	No
	VA Events	Visual Acuity (Left) LogMAR (using correction)	0.28	0.28		13			No	No	29	No	No
	VA Events	Visual Acuity (Left) LogMAR (using correction)	0.3	0.3		13			No	No	30	No	No
	VA Events	Visual Acuity (Left) LogMAR (using correction)	0.32	0.32		13			No	No	31	No	No
	VA Events	Visual Acuity (Left) LogMAR (using correction)	0.34	0.34		13			No	No	32	No	No
	VA Events	Visual Acuity (Left) LogMAR (using correction)	0.36	0.36		13			No	No	33	No	No
	VA Events	Visual Acuity (Left) LogMAR (using correction)	0.38	0.38		13			No	No	34	No	No
	VA Events	Visual Acuity (Left) LogMAR (using correction)	0.4	0.4		13			No	No	35	No	No
	VA Events	Visual Acuity (Left) LogMAR (using correction)	0.42	0.42		13			No	No	36	No	No
	VA Events	Visual Acuity (Left) LogMAR (using correction)	0.44	0.44		13			No	No	37	No	No
	VA Events	Visual Acuity (Left) LogMAR (using correction)	0.46	0.46		13			No	No	38	No	No
	VA Events	Visual Acuity (Left) LogMAR (using correction)	0.48	0.48		13			No	No	39	No	No
	VA Events	Visual Acuity (Left) LogMAR (using correction)	0.5	0.5		13			No	No	40	No	No
	VA Events	Visual Acuity (Left) LogMAR (using correction)	0.52	0.52		13			No	No	41	No	No
	VA Events	Visual Acuity (Left) LogMAR (using correction)	0.54	0.54		13			No	No	42	No	No
	VA Events	Visual Acuity (Left) LogMAR (using correction)	0.56	0.56		13			No	No	43	No	No
	VA Events	Visual Acuity (Left) LogMAR (using correction)	0.58	0.58		13			No	No	44	No	No
	VA Events	Visual Acuity (Left) LogMAR (using correction)	0.6	0.6		13			No	No	45	No	No
	VA Events	Visual Acuity (Left) LogMAR (using correction)	0.62	0.62		13			No	No	46	No	No
	VA Events	Visual Acuity (Left) LogMAR (using correction)	0.64	0.64		13			No	No	47	No	No
	VA Events	Visual Acuity (Left) LogMAR (using correction)	0.66	0.66		13			No	No	48	No	No
	VA Events	Visual Acuity (Left) LogMAR (using correction)	0.68	0.68		13			No	No	49	No	No
	VA Events	Visual Acuity (Left) LogMAR (using correction)	0.7	0.7		13			No	No	50	No	No
	VA Events	Visual Acuity (Left) LogMAR (using correction)	0.72	0.72		13			No	No	51	No	No
	VA Events	Visual Acuity (Left) LogMAR (using correction)	0.74	0.74		13			No	No	52	No	No
	VA Events	Visual Acuity (Left) LogMAR (using correction)	0.76	0.76		13			No	No	53	No	No
	VA Events	Visual Acuity (Left) LogMAR (using correction)	0.78	0.78		13			No	No	54	No	No
	VA Events	Visual Acuity (Left) LogMAR (using correction)	0.8	0.8		13			No	No	55	No	No
	VA Events	Visual Acuity (Left) LogMAR (using correction)	0.82	0.82		13			No	No	56	No	No
	VA Events	Visual Acuity (Left) LogMAR (using correction)	0.84	0.84		13			No	No	57	No	No
	VA Events	Visual Acuity (Left) LogMAR (using correction)	0.86	0.86		13			No	No	58	No	No
	VA Events	Visual Acuity (Left) LogMAR (using correction)	0.88	0.88		13			No	No	59	No	No
	VA Events	Visual Acuity (Left) LogMAR (using correction)	0.9	0.9		13			No	No	60	No	No
	VA Events	Visual Acuity (Left) LogMAR (using correction)	0.92	0.92		13			No	No	61	No	No
	VA Events	Visual Acuity (Left) LogMAR (using correction)	0.94	0.94		13			No	No	62	No	No
	VA Events	Visual Acuity (Left) LogMAR (using correction)	0.96	0.96		13			No	No	63	No	No
	VA Events	Visual Acuity (Left) LogMAR (using correction)	0.98	0.98		13			No	No	64	No	No
	VA Events	Visual Acuity (Left) LogMAR (using correction)	1	1		13			No	No	65	No	No
	VA Events	Visual Acuity (Left) LogMAR (using correction)	1.1	1.1		13			No	No	66	No	No
	VA Events	Visual Acuity (Left) LogMAR (using correction)	1.2	1.2		13			No	No	67	No	No
	VA Events	Visual Acuity (Left) LogMAR (using correction)	1.3	1.3		13			No	No	68	No	No
	VA Events	Visual Acuity (Left) LogMAR (using correction)	1.5	1.5		13			No	No	69	No	No
	VA Events	Visual Acuity (Left) LogMAR (using correction)	1.8	1.8		13			No	No	70	No	No
	VA Events	Visual Acuity (Left) LogMAR (using correction)	2	2		13			No	No	71	No	No
	VA Events	Visual Acuity (Left) LogMAR (using correction)	3	3		13			No	No	72	No	No
	VA Events	Visual Acuity (Left) LogMAR (using correction)	PL	PL		13			No	No	73	No	No
	VA Events	Visual Acuity (Left) LogMAR (using correction)	NPL	NPL		13			No	No	74	No	No
	VA Events	Visual Acuity (Left) LogMAR (using pinhole)	-0.3	-0.3		13			No	No	0	No	No
	VA Events	Visual Acuity (Left) LogMAR (using pinhole)	-0.28	-0.28		13			No	No	1	No	No
	VA Events	Visual Acuity (Left) LogMAR (using pinhole)	-0.26	-0.26		13			No	No	2	No	No
	VA Events	Visual Acuity (Left) LogMAR (using pinhole)	-0.24	-0.24		13			No	No	3	No	No
	VA Events	Visual Acuity (Left) LogMAR (using pinhole)	-0.22	-0.22		13			No	No	4	No	No
	VA Events	Visual Acuity (Left) LogMAR (using pinhole)	-0.2	-0.2		13			No	No	5	No	No
	VA Events	Visual Acuity (Left) LogMAR (using pinhole)	-0.18	-0.18		13			No	No	6	No	No
	VA Events	Visual Acuity (Left) LogMAR (using pinhole)	-0.16	-0.16		13			No	No	7	No	No
	VA Events	Visual Acuity (Left) LogMAR (using pinhole)	-0.14	-0.14		13			No	No	8	No	No
	VA Events	Visual Acuity (Left) LogMAR (using pinhole)	-0.12	-0.12		13			No	No	9	No	No
	VA Events	Visual Acuity (Left) LogMAR (using pinhole)	-0.1	-0.1		13			No	No	10	No	No
	VA Events	Visual Acuity (Left) LogMAR (using pinhole)	-0.08	-0.08		13			No	No	11	No	No
	VA Events	Visual Acuity (Left) LogMAR (using pinhole)	-0.06	-0.06		13			No	No	12	No	No
	VA Events	Visual Acuity (Left) LogMAR (using pinhole)	-0.04	-0.04		13			No	No	13	No	No
	VA Events	Visual Acuity (Left) LogMAR (using pinhole)	-0.02	-0.02		13			No	No	14	No	No
	VA Events	Visual Acuity (Left) LogMAR (using pinhole)	0	0		13			No	No	15	No	No
	VA Events	Visual Acuity (Left) LogMAR (using pinhole)	0.02	0.02		13			No	No	16	No	No
	VA Events	Visual Acuity (Left) LogMAR (using pinhole)	0.04	0.04		13			No	No	17	No	No
	VA Events	Visual Acuity (Left) LogMAR (using pinhole)	0.06	0.06		13			No	No	18	No	No
	VA Events	Visual Acuity (Left) LogMAR (using pinhole)	0.08	0.08		13			No	No	19	No	No
	VA Events	Visual Acuity (Left) LogMAR (using pinhole)	0.1	0.1		13			No	No	20	No	No
	VA Events	Visual Acuity (Left) LogMAR (using pinhole)	0.12	0.12		13			No	No	21	No	No
	VA Events	Visual Acuity (Left) LogMAR (using pinhole)	0.14	0.14		13			No	No	22	No	No
	VA Events	Visual Acuity (Left) LogMAR (using pinhole)	0.16	0.16		13			No	No	23	No	No
	VA Events	Visual Acuity (Left) LogMAR (using pinhole)	0.18	0.18		13			No	No	24	No	No
	VA Events	Visual Acuity (Left) LogMAR (using pinhole)	0.2	0.2		13			No	No	25	No	No
	VA Events	Visual Acuity (Left) LogMAR (using pinhole)	0.22	0.22		13			No	No	26	No	No
	VA Events	Visual Acuity (Left) LogMAR (using pinhole)	0.24	0.24		13			No	No	27	No	No
	VA Events	Visual Acuity (Left) LogMAR (using pinhole)	0.26	0.26		13			No	No	28	No	No
	VA Events	Visual Acuity (Left) LogMAR (using pinhole)	0.28	0.28		13			No	No	29	No	No
	VA Events	Visual Acuity (Left) LogMAR (using pinhole)	0.3	0.3		13			No	No	30	No	No
	VA Events	Visual Acuity (Left) LogMAR (using pinhole)	0.32	0.32		13			No	No	31	No	No
	VA Events	Visual Acuity (Left) LogMAR (using pinhole)	0.34	0.34		13			No	No	32	No	No
	VA Events	Visual Acuity (Left) LogMAR (using pinhole)	0.36	0.36		13			No	No	33	No	No
	VA Events	Visual Acuity (Left) LogMAR (using pinhole)	0.38	0.38		13			No	No	34	No	No
	VA Events	Visual Acuity (Left) LogMAR (using pinhole)	0.4	0.4		13			No	No	35	No	No
	VA Events	Visual Acuity (Left) LogMAR (using pinhole)	0.42	0.42		13			No	No	36	No	No
	VA Events	Visual Acuity (Left) LogMAR (using pinhole)	0.44	0.44		13			No	No	37	No	No
	VA Events	Visual Acuity (Left) LogMAR (using pinhole)	0.46	0.46		13			No	No	38	No	No
	VA Events	Visual Acuity (Left) LogMAR (using pinhole)	0.48	0.48		13			No	No	39	No	No
	VA Events	Visual Acuity (Left) LogMAR (using pinhole)	0.5	0.5		13			No	No	40	No	No
	VA Events	Visual Acuity (Left) LogMAR (using pinhole)	0.52	0.52		13			No	No	41	No	No
	VA Events	Visual Acuity (Left) LogMAR (using pinhole)	0.54	0.54		13			No	No	42	No	No
	VA Events	Visual Acuity (Left) LogMAR (using pinhole)	0.56	0.56		13			No	No	43	No	No
	VA Events	Visual Acuity (Left) LogMAR (using pinhole)	0.58	0.58		13			No	No	44	No	No
	VA Events	Visual Acuity (Left) LogMAR (using pinhole)	0.6	0.6		13			No	No	45	No	No
	VA Events	Visual Acuity (Left) LogMAR (using pinhole)	0.62	0.62		13			No	No	46	No	No
	VA Events	Visual Acuity (Left) LogMAR (using pinhole)	0.64	0.64		13			No	No	47	No	No
	VA Events	Visual Acuity (Left) LogMAR (using pinhole)	0.66	0.66		13			No	No	48	No	No
	VA Events	Visual Acuity (Left) LogMAR (using pinhole)	0.68	0.68		13			No	No	49	No	No
	VA Events	Visual Acuity (Left) LogMAR (using pinhole)	0.7	0.7		13			No	No	50	No	No
	VA Events	Visual Acuity (Left) LogMAR (using pinhole)	0.72	0.72		13			No	No	51	No	No
	VA Events	Visual Acuity (Left) LogMAR (using pinhole)	0.74	0.74		13			No	No	52	No	No
	VA Events	Visual Acuity (Left) LogMAR (using pinhole)	0.76	0.76		13			No	No	53	No	No
	VA Events	Visual Acuity (Left) LogMAR (using pinhole)	0.78	0.78		13			No	No	54	No	No
	VA Events	Visual Acuity (Left) LogMAR (using pinhole)	0.8	0.8		13			No	No	55	No	No
	VA Events	Visual Acuity (Left) LogMAR (using pinhole)	0.82	0.82		13			No	No	56	No	No
	VA Events	Visual Acuity (Left) LogMAR (using pinhole)	0.84	0.84		13			No	No	57	No	No
	VA Events	Visual Acuity (Left) LogMAR (using pinhole)	0.86	0.86		13			No	No	58	No	No
	VA Events	Visual Acuity (Left) LogMAR (using pinhole)	0.88	0.88		13			No	No	59	No	No
	VA Events	Visual Acuity (Left) LogMAR (using pinhole)	0.9	0.9		13			No	No	60	No	No
	VA Events	Visual Acuity (Left) LogMAR (using pinhole)	0.92	0.92		13			No	No	61	No	No
	VA Events	Visual Acuity (Left) LogMAR (using pinhole)	0.94	0.94		13			No	No	62	No	No
	VA Events	Visual Acuity (Left) LogMAR (using pinhole)	0.96	0.96		13			No	No	63	No	No
	VA Events	Visual Acuity (Left) LogMAR (using pinhole)	0.98	0.98		13			No	No	64	No	No
	VA Events	Visual Acuity (Left) LogMAR (using pinhole)	1	1		13			No	No	65	No	No
	VA Events	Visual Acuity (Left) LogMAR (using pinhole)	1.1	1.1		13			No	No	66	No	No
	VA Events	Visual Acuity (Left) LogMAR (using pinhole)	1.2	1.2		13			No	No	67	No	No
	VA Events	Visual Acuity (Left) LogMAR (using pinhole)	1.3	1.3		13			No	No	68	No	No
	VA Events	Visual Acuity (Left) LogMAR (using pinhole)	1.5	1.5		13			No	No	69	No	No
	VA Events	Visual Acuity (Left) LogMAR (using pinhole)	1.8	1.8		13			No	No	70	No	No
	VA Events	Visual Acuity (Left) LogMAR (using pinhole)	2	2		13			No	No	71	No	No
	VA Events	Visual Acuity (Left) LogMAR (using pinhole)	3	3		13			No	No	72	No	No
	VA Events	Visual Acuity (Left) LogMAR (using pinhole)	PL	PL		13			No	No	73	No	No
	VA Events	Visual Acuity (Left) LogMAR (using pinhole)	NPL	NPL		13			No	No	74	No	No
	VA Events	Visual Acuity (Left) LogMAR (no correction)	-0.3	-0.3		13			No	No	0	No	No
	VA Events	Visual Acuity (Left) LogMAR (no correction)	-0.28	-0.28		13			No	No	1	No	No
	VA Events	Visual Acuity (Left) LogMAR (no correction)	-0.26	-0.26		13			No	No	2	No	No
	VA Events	Visual Acuity (Left) LogMAR (no correction)	-0.24	-0.24		13			No	No	3	No	No
	VA Events	Visual Acuity (Left) LogMAR (no correction)	-0.22	-0.22		13			No	No	4	No	No
	VA Events	Visual Acuity (Left) LogMAR (no correction)	-0.2	-0.2		13			No	No	5	No	No
	VA Events	Visual Acuity (Left) LogMAR (no correction)	-0.18	-0.18		13			No	No	6	No	No
	VA Events	Visual Acuity (Left) LogMAR (no correction)	-0.16	-0.16		13			No	No	7	No	No
	VA Events	Visual Acuity (Left) LogMAR (no correction)	-0.14	-0.14		13			No	No	8	No	No
	VA Events	Visual Acuity (Left) LogMAR (no correction)	-0.12	-0.12		13			No	No	9	No	No
	VA Events	Visual Acuity (Left) LogMAR (no correction)	-0.1	-0.1		13			No	No	10	No	No
	VA Events	Visual Acuity (Left) LogMAR (no correction)	-0.08	-0.08		13			No	No	11	No	No
	VA Events	Visual Acuity (Left) LogMAR (no correction)	-0.06	-0.06		13			No	No	12	No	No
	VA Events	Visual Acuity (Left) LogMAR (no correction)	-0.04	-0.04		13			No	No	13	No	No
	VA Events	Visual Acuity (Left) LogMAR (no correction)	-0.02	-0.02		13			No	No	14	No	No
	VA Events	Visual Acuity (Left) LogMAR (no correction)	0	0		13			No	No	15	No	No
	VA Events	Visual Acuity (Left) LogMAR (no correction)	0.02	0.02		13			No	No	16	No	No
	VA Events	Visual Acuity (Left) LogMAR (no correction)	0.04	0.04		13			No	No	17	No	No
	VA Events	Visual Acuity (Left) LogMAR (no correction)	0.06	0.06		13			No	No	18	No	No
	VA Events	Visual Acuity (Left) LogMAR (no correction)	0.08	0.08		13			No	No	19	No	No
	VA Events	Visual Acuity (Left) LogMAR (no correction)	0.1	0.1		13			No	No	20	No	No
	VA Events	Visual Acuity (Left) LogMAR (no correction)	0.12	0.12		13			No	No	21	No	No
	VA Events	Visual Acuity (Left) LogMAR (no correction)	0.14	0.14		13			No	No	22	No	No
	VA Events	Visual Acuity (Left) LogMAR (no correction)	0.16	0.16		13			No	No	23	No	No
	VA Events	Visual Acuity (Left) LogMAR (no correction)	0.18	0.18		13			No	No	24	No	No
	VA Events	Visual Acuity (Left) LogMAR (no correction)	0.2	0.2		13			No	No	25	No	No
	VA Events	Visual Acuity (Left) LogMAR (no correction)	0.22	0.22		13			No	No	26	No	No
	VA Events	Visual Acuity (Left) LogMAR (no correction)	0.24	0.24		13			No	No	27	No	No
	VA Events	Visual Acuity (Left) LogMAR (no correction)	0.26	0.26		13			No	No	28	No	No
	VA Events	Visual Acuity (Left) LogMAR (no correction)	0.28	0.28		13			No	No	29	No	No
	VA Events	Visual Acuity (Left) LogMAR (no correction)	0.3	0.3		13			No	No	30	No	No
	VA Events	Visual Acuity (Left) LogMAR (no correction)	0.32	0.32		13			No	No	31	No	No
	VA Events	Visual Acuity (Left) LogMAR (no correction)	0.34	0.34		13			No	No	32	No	No
	VA Events	Visual Acuity (Left) LogMAR (no correction)	0.36	0.36		13			No	No	33	No	No
	VA Events	Visual Acuity (Left) LogMAR (no correction)	0.38	0.38		13			No	No	34	No	No
	VA Events	Visual Acuity (Left) LogMAR (no correction)	0.4	0.4		13			No	No	35	No	No
	VA Events	Visual Acuity (Left) LogMAR (no correction)	0.42	0.42		13			No	No	36	No	No
	VA Events	Visual Acuity (Left) LogMAR (no correction)	0.44	0.44		13			No	No	37	No	No
	VA Events	Visual Acuity (Left) LogMAR (no correction)	0.46	0.46		13			No	No	38	No	No
	VA Events	Visual Acuity (Left) LogMAR (no correction)	0.48	0.48		13			No	No	39	No	No
	VA Events	Visual Acuity (Left) LogMAR (no correction)	0.5	0.5		13			No	No	40	No	No
	VA Events	Visual Acuity (Left) LogMAR (no correction)	0.52	0.52		13			No	No	41	No	No
	VA Events	Visual Acuity (Left) LogMAR (no correction)	0.54	0.54		13			No	No	42	No	No
	VA Events	Visual Acuity (Left) LogMAR (no correction)	0.56	0.56		13			No	No	43	No	No
	VA Events	Visual Acuity (Left) LogMAR (no correction)	0.58	0.58		13			No	No	44	No	No
	VA Events	Visual Acuity (Left) LogMAR (no correction)	0.6	0.6		13			No	No	45	No	No
	VA Events	Visual Acuity (Left) LogMAR (no correction)	0.62	0.62		13			No	No	46	No	No
	VA Events	Visual Acuity (Left) LogMAR (no correction)	0.64	0.64		13			No	No	47	No	No
	VA Events	Visual Acuity (Left) LogMAR (no correction)	0.66	0.66		13			No	No	48	No	No
	VA Events	Visual Acuity (Left) LogMAR (no correction)	0.68	0.68		13			No	No	49	No	No
	VA Events	Visual Acuity (Left) LogMAR (no correction)	0.7	0.7		13			No	No	50	No	No
	VA Events	Visual Acuity (Left) LogMAR (no correction)	0.72	0.72		13			No	No	51	No	No
	VA Events	Visual Acuity (Left) LogMAR (no correction)	0.74	0.74		13			No	No	52	No	No
	VA Events	Visual Acuity (Left) LogMAR (no correction)	0.76	0.76		13			No	No	53	No	No
	VA Events	Visual Acuity (Left) LogMAR (no correction)	0.78	0.78		13			No	No	54	No	No
	VA Events	Visual Acuity (Left) LogMAR (no correction)	0.8	0.8		13			No	No	55	No	No
	VA Events	Visual Acuity (Left) LogMAR (no correction)	0.82	0.82		13			No	No	56	No	No
	VA Events	Visual Acuity (Left) LogMAR (no correction)	0.84	0.84		13			No	No	57	No	No
	VA Events	Visual Acuity (Left) LogMAR (no correction)	0.86	0.86		13			No	No	58	No	No
	VA Events	Visual Acuity (Left) LogMAR (no correction)	0.88	0.88		13			No	No	59	No	No
	VA Events	Visual Acuity (Left) LogMAR (no correction)	0.9	0.9		13			No	No	60	No	No
	VA Events	Visual Acuity (Left) LogMAR (no correction)	0.92	0.92		13			No	No	61	No	No
	VA Events	Visual Acuity (Left) LogMAR (no correction)	0.94	0.94		13			No	No	62	No	No
	VA Events	Visual Acuity (Left) LogMAR (no correction)	0.96	0.96		13			No	No	63	No	No
	VA Events	Visual Acuity (Left) LogMAR (no correction)	0.98	0.98		13			No	No	64	No	No
	VA Events	Visual Acuity (Left) LogMAR (no correction)	1	1		13			No	No	65	No	No
	VA Events	Visual Acuity (Left) LogMAR (no correction)	1.1	1.1		13			No	No	66	No	No
	VA Events	Visual Acuity (Left) LogMAR (no correction)	1.2	1.2		13			No	No	67	No	No
	VA Events	Visual Acuity (Left) LogMAR (no correction)	1.3	1.3		13			No	No	68	No	No
	VA Events	Visual Acuity (Left) LogMAR (no correction)	1.5	1.5		13			No	No	69	No	No
	VA Events	Visual Acuity (Left) LogMAR (no correction)	1.8	1.8		13			No	No	70	No	No
	VA Events	Visual Acuity (Left) LogMAR (no correction)	2	2		13			No	No	71	No	No
	VA Events	Visual Acuity (Left) LogMAR (no correction)	3	3		13			No	No	72	No	No
	VA Events	Visual Acuity (Left) LogMAR (no correction)	PL	PL		13			No	No	73	No	No
	VA Events	Visual Acuity (Left) LogMAR (no correction)	NPL	NPL		13			No	No	74	No	No
	VA Events	Visual Acuity (Left) Snellen (using correction)	2021-03-06	2021-03-06		13			No	No	0	No	No
	VA Events	Visual Acuity (Left) Snellen (using correction)	2021-04-06	2021-04-06		13			No	No	1	No	No
	VA Events	Visual Acuity (Left) Snellen (using correction)	2021-05-06	2021-05-06		13			No	No	2	No	No
	VA Events	Visual Acuity (Left) Snellen (using correction)	2021-06-06	2021-06-06		13			No	No	3	No	No
	VA Events	Visual Acuity (Left) Snellen (using correction)	2021-09-06	2021-09-06		13			No	No	4	No	No
	VA Events	Visual Acuity (Left) Snellen (using correction)	2021-12-06	2021-12-06		13			No	No	5	No	No
	VA Events	Visual Acuity (Left) Snellen (using correction)	2018-06-01	2018-06-01		13			No	No	6	No	No
	VA Events	Visual Acuity (Left) Snellen (using correction)	2024-06-01	2024-06-01		13			No	No	7	No	No
	VA Events	Visual Acuity (Left) Snellen (using correction)	1936-06-01	1936-06-01		13			No	No	8	No	No
	VA Events	Visual Acuity (Left) Snellen (using correction)	1960-06-01	1960-06-01		13			No	No	9	No	No
	VA Events	Visual Acuity (Left) Snellen (using correction)	1960-05-01	1960-05-01		13			No	No	10	No	No
	VA Events	Visual Acuity (Left) Snellen (using correction)	1960-04-01	1960-04-01		13			No	No	11	No	No
	VA Events	Visual Acuity (Left) Snellen (using correction)	1960-03-01	1960-03-01		13			No	No	12	No	No
	VA Events	Visual Acuity (Left) Snellen (using correction)	1960-02-01	1960-02-01		13			No	No	13	No	No
	VA Events	Visual Acuity (Left) Snellen (using correction)	1960-01-01	1960-01-01		13			No	No	14	No	No
	VA Events	Visual Acuity (Left) Snellen (using correction)	CF	CF		13			No	No	15	No	No
	VA Events	Visual Acuity (Left) Snellen (using correction)	HM	HM		13			No	No	16	No	No
	VA Events	Visual Acuity (Left) Snellen (using correction)	PL	PL		13			No	No	17	No	No
	VA Events	Visual Acuity (Left) Snellen (using correction)	NPL	NPL		13			No	No	18	No	No
	VA Events	Visual Acuity (Left) Snellen (using pinhole)	2021-03-06	2021-03-06		13			No	No	0	No	No
	VA Events	Visual Acuity (Left) Snellen (using pinhole)	2021-04-06	2021-04-06		13			No	No	1	No	No
	VA Events	Visual Acuity (Left) Snellen (using pinhole)	2021-05-06	2021-05-06		13			No	No	2	No	No
	VA Events	Visual Acuity (Left) Snellen (using pinhole)	2021-06-06	2021-06-06		13			No	No	3	No	No
	VA Events	Visual Acuity (Left) Snellen (using pinhole)	2021-09-06	2021-09-06		13			No	No	4	No	No
	VA Events	Visual Acuity (Left) Snellen (using pinhole)	2021-12-06	2021-12-06		13			No	No	5	No	No
	VA Events	Visual Acuity (Left) Snellen (using pinhole)	2018-06-01	2018-06-01		13			No	No	6	No	No
	VA Events	Visual Acuity (Left) Snellen (using pinhole)	2024-06-01	2024-06-01		13			No	No	7	No	No
	VA Events	Visual Acuity (Left) Snellen (using pinhole)	1936-06-01	1936-06-01		13			No	No	8	No	No
	VA Events	Visual Acuity (Left) Snellen (using pinhole)	1960-06-01	1960-06-01		13			No	No	9	No	No
	VA Events	Visual Acuity (Left) Snellen (using pinhole)	1960-05-01	1960-05-01		13			No	No	10	No	No
	VA Events	Visual Acuity (Left) Snellen (using pinhole)	1960-04-01	1960-04-01		13			No	No	11	No	No
	VA Events	Visual Acuity (Left) Snellen (using pinhole)	1960-03-01	1960-03-01		13			No	No	12	No	No
	VA Events	Visual Acuity (Left) Snellen (using pinhole)	1960-02-01	1960-02-01		13			No	No	13	No	No
	VA Events	Visual Acuity (Left) Snellen (using pinhole)	1960-01-01	1960-01-01		13			No	No	14	No	No
	VA Events	Visual Acuity (Left) Snellen (using pinhole)	CF	CF		13			No	No	15	No	No
	VA Events	Visual Acuity (Left) Snellen (using pinhole)	HM	HM		13			No	No	16	No	No
	VA Events	Visual Acuity (Left) Snellen (using pinhole)	PL	PL		13			No	No	17	No	No
	VA Events	Visual Acuity (Left) Snellen (using pinhole)	NPL	NPL		13			No	No	18	No	No
	VA Events	Visual Acuity (Left) Snellen (no correction)	2021-03-06	2021-03-06		13			No	No	0	No	No
	VA Events	Visual Acuity (Left) Snellen (no correction)	2021-04-06	2021-04-06		13			No	No	1	No	No
	VA Events	Visual Acuity (Left) Snellen (no correction)	2021-05-06	2021-05-06		13			No	No	2	No	No
	VA Events	Visual Acuity (Left) Snellen (no correction)	2021-06-06	2021-06-06		13			No	No	3	No	No
	VA Events	Visual Acuity (Left) Snellen (no correction)	2021-09-06	2021-09-06		13			No	No	4	No	No
	VA Events	Visual Acuity (Left) Snellen (no correction)	2021-12-06	2021-12-06		13			No	No	5	No	No
	VA Events	Visual Acuity (Left) Snellen (no correction)	2018-06-01	2018-06-01		13			No	No	6	No	No
	VA Events	Visual Acuity (Left) Snellen (no correction)	2024-06-01	2024-06-01		13			No	No	7	No	No
	VA Events	Visual Acuity (Left) Snellen (no correction)	1936-06-01	1936-06-01		13			No	No	8	No	No
	VA Events	Visual Acuity (Left) Snellen (no correction)	1960-06-01	1960-06-01		13			No	No	9	No	No
	VA Events	Visual Acuity (Left) Snellen (no correction)	1960-05-01	1960-05-01		13			No	No	10	No	No
	VA Events	Visual Acuity (Left) Snellen (no correction)	1960-04-01	1960-04-01		13			No	No	11	No	No
	VA Events	Visual Acuity (Left) Snellen (no correction)	1960-03-01	1960-03-01		13			No	No	12	No	No
	VA Events	Visual Acuity (Left) Snellen (no correction)	1960-02-01	1960-02-01		13			No	No	13	No	No
	VA Events	Visual Acuity (Left) Snellen (no correction)	1960-01-01	1960-01-01		13			No	No	14	No	No
	VA Events	Visual Acuity (Left) Snellen (no correction)	CF	CF		13			No	No	15	No	No
	VA Events	Visual Acuity (Left) Snellen (no correction)	HM	HM		13			No	No	16	No	No
	VA Events	Visual Acuity (Left) Snellen (no correction)	PL	PL		13			No	No	17	No	No
	VA Events	Visual Acuity (Left) Snellen (no correction)	NPL	NPL		13			No	No	18	No	No
	VA Events	Visual Acuity (Right) LogMAR (using correction)	-0.3	-0.3		13			No	No	0	No	No
	VA Events	Visual Acuity (Right) LogMAR (using correction)	-0.28	-0.28		13			No	No	1	No	No
	VA Events	Visual Acuity (Right) LogMAR (using correction)	-0.26	-0.26		13			No	No	2	No	No
	VA Events	Visual Acuity (Right) LogMAR (using correction)	-0.24	-0.24		13			No	No	3	No	No
	VA Events	Visual Acuity (Right) LogMAR (using correction)	-0.22	-0.22		13			No	No	4	No	No
	VA Events	Visual Acuity (Right) LogMAR (using correction)	-0.2	-0.2		13			No	No	5	No	No
	VA Events	Visual Acuity (Right) LogMAR (using correction)	-0.18	-0.18		13			No	No	6	No	No
	VA Events	Visual Acuity (Right) LogMAR (using correction)	-0.16	-0.16		13			No	No	7	No	No
	VA Events	Visual Acuity (Right) LogMAR (using correction)	-0.14	-0.14		13			No	No	8	No	No
	VA Events	Visual Acuity (Right) LogMAR (using correction)	-0.12	-0.12		13			No	No	9	No	No
	VA Events	Visual Acuity (Right) LogMAR (using correction)	-0.1	-0.1		13			No	No	10	No	No
	VA Events	Visual Acuity (Right) LogMAR (using correction)	-0.08	-0.08		13			No	No	11	No	No
	VA Events	Visual Acuity (Right) LogMAR (using correction)	-0.06	-0.06		13			No	No	12	No	No
	VA Events	Visual Acuity (Right) LogMAR (using correction)	-0.04	-0.04		13			No	No	13	No	No
	VA Events	Visual Acuity (Right) LogMAR (using correction)	-0.02	-0.02		13			No	No	14	No	No
	VA Events	Visual Acuity (Right) LogMAR (using correction)	0	0		13			No	No	15	No	No
	VA Events	Visual Acuity (Right) LogMAR (using correction)	0.02	0.02		13			No	No	16	No	No
	VA Events	Visual Acuity (Right) LogMAR (using correction)	0.04	0.04		13			No	No	17	No	No
	VA Events	Visual Acuity (Right) LogMAR (using correction)	0.06	0.06		13			No	No	18	No	No
	VA Events	Visual Acuity (Right) LogMAR (using correction)	0.08	0.08		13			No	No	19	No	No
	VA Events	Visual Acuity (Right) LogMAR (using correction)	0.1	0.1		13			No	No	20	No	No
	VA Events	Visual Acuity (Right) LogMAR (using correction)	0.12	0.12		13			No	No	21	No	No
	VA Events	Visual Acuity (Right) LogMAR (using correction)	0.14	0.14		13			No	No	22	No	No
	VA Events	Visual Acuity (Right) LogMAR (using correction)	0.16	0.16		13			No	No	23	No	No
	VA Events	Visual Acuity (Right) LogMAR (using correction)	0.18	0.18		13			No	No	24	No	No
	VA Events	Visual Acuity (Right) LogMAR (using correction)	0.2	0.2		13			No	No	25	No	No
	VA Events	Visual Acuity (Right) LogMAR (using correction)	0.22	0.22		13			No	No	26	No	No
	VA Events	Visual Acuity (Right) LogMAR (using correction)	0.24	0.24		13			No	No	27	No	No
	VA Events	Visual Acuity (Right) LogMAR (using correction)	0.26	0.26		13			No	No	28	No	No
	VA Events	Visual Acuity (Right) LogMAR (using correction)	0.28	0.28		13			No	No	29	No	No
	VA Events	Visual Acuity (Right) LogMAR (using correction)	0.3	0.3		13			No	No	30	No	No
	VA Events	Visual Acuity (Right) LogMAR (using correction)	0.32	0.32		13			No	No	31	No	No
	VA Events	Visual Acuity (Right) LogMAR (using correction)	0.34	0.34		13			No	No	32	No	No
	VA Events	Visual Acuity (Right) LogMAR (using correction)	0.36	0.36		13			No	No	33	No	No
	VA Events	Visual Acuity (Right) LogMAR (using correction)	0.38	0.38		13			No	No	34	No	No
	VA Events	Visual Acuity (Right) LogMAR (using correction)	0.4	0.4		13			No	No	35	No	No
	VA Events	Visual Acuity (Right) LogMAR (using correction)	0.42	0.42		13			No	No	36	No	No
	VA Events	Visual Acuity (Right) LogMAR (using correction)	0.44	0.44		13			No	No	37	No	No
	VA Events	Visual Acuity (Right) LogMAR (using correction)	0.46	0.46		13			No	No	38	No	No
	VA Events	Visual Acuity (Right) LogMAR (using correction)	0.48	0.48		13			No	No	39	No	No
	VA Events	Visual Acuity (Right) LogMAR (using correction)	0.5	0.5		13			No	No	40	No	No
	VA Events	Visual Acuity (Right) LogMAR (using correction)	0.52	0.52		13			No	No	41	No	No
	VA Events	Visual Acuity (Right) LogMAR (using correction)	0.54	0.54		13			No	No	42	No	No
	VA Events	Visual Acuity (Right) LogMAR (using correction)	0.56	0.56		13			No	No	43	No	No
	VA Events	Visual Acuity (Right) LogMAR (using correction)	0.58	0.58		13			No	No	44	No	No
	VA Events	Visual Acuity (Right) LogMAR (using correction)	0.6	0.6		13			No	No	45	No	No
	VA Events	Visual Acuity (Right) LogMAR (using correction)	0.62	0.62		13			No	No	46	No	No
	VA Events	Visual Acuity (Right) LogMAR (using correction)	0.64	0.64		13			No	No	47	No	No
	VA Events	Visual Acuity (Right) LogMAR (using correction)	0.66	0.66		13			No	No	48	No	No
	VA Events	Visual Acuity (Right) LogMAR (using correction)	0.68	0.68		13			No	No	49	No	No
	VA Events	Visual Acuity (Right) LogMAR (using correction)	0.7	0.7		13			No	No	50	No	No
	VA Events	Visual Acuity (Right) LogMAR (using correction)	0.72	0.72		13			No	No	51	No	No
	VA Events	Visual Acuity (Right) LogMAR (using correction)	0.74	0.74		13			No	No	52	No	No
	VA Events	Visual Acuity (Right) LogMAR (using correction)	0.76	0.76		13			No	No	53	No	No
	VA Events	Visual Acuity (Right) LogMAR (using correction)	0.78	0.78		13			No	No	54	No	No
	VA Events	Visual Acuity (Right) LogMAR (using correction)	0.8	0.8		13			No	No	55	No	No
	VA Events	Visual Acuity (Right) LogMAR (using correction)	0.82	0.82		13			No	No	56	No	No
	VA Events	Visual Acuity (Right) LogMAR (using correction)	0.84	0.84		13			No	No	57	No	No
	VA Events	Visual Acuity (Right) LogMAR (using correction)	0.86	0.86		13			No	No	58	No	No
	VA Events	Visual Acuity (Right) LogMAR (using correction)	0.88	0.88		13			No	No	59	No	No
	VA Events	Visual Acuity (Right) LogMAR (using correction)	0.9	0.9		13			No	No	60	No	No
	VA Events	Visual Acuity (Right) LogMAR (using correction)	0.92	0.92		13			No	No	61	No	No
	VA Events	Visual Acuity (Right) LogMAR (using correction)	0.94	0.94		13			No	No	62	No	No
	VA Events	Visual Acuity (Right) LogMAR (using correction)	0.96	0.96		13			No	No	63	No	No
	VA Events	Visual Acuity (Right) LogMAR (using correction)	0.98	0.98		13			No	No	64	No	No
	VA Events	Visual Acuity (Right) LogMAR (using correction)	1	1		13			No	No	65	No	No
	VA Events	Visual Acuity (Right) LogMAR (using correction)	1.1	1.1		13			No	No	66	No	No
	VA Events	Visual Acuity (Right) LogMAR (using correction)	1.2	1.2		13			No	No	67	No	No
	VA Events	Visual Acuity (Right) LogMAR (using correction)	1.3	1.3		13			No	No	68	No	No
	VA Events	Visual Acuity (Right) LogMAR (using correction)	1.5	1.5		13			No	No	69	No	No
	VA Events	Visual Acuity (Right) LogMAR (using correction)	1.8	1.8		13			No	No	70	No	No
	VA Events	Visual Acuity (Right) LogMAR (using correction)	2	2		13			No	No	71	No	No
	VA Events	Visual Acuity (Right) LogMAR (using correction)	3	3		13			No	No	72	No	No
	VA Events	Visual Acuity (Right) LogMAR (using correction)	PL	PL		13			No	No	73	No	No
	VA Events	Visual Acuity (Right) LogMAR (using correction)	NPL	NPL		13			No	No	74	No	No
	VA Events	Visual Acuity (Right) LogMAR (using pinhole)	-0.3	-0.3		13			No	No	0	No	No
	VA Events	Visual Acuity (Right) LogMAR (using pinhole)	-0.28	-0.28		13			No	No	1	No	No
	VA Events	Visual Acuity (Right) LogMAR (using pinhole)	-0.26	-0.26		13			No	No	2	No	No
	VA Events	Visual Acuity (Right) LogMAR (using pinhole)	-0.24	-0.24		13			No	No	3	No	No
	VA Events	Visual Acuity (Right) LogMAR (using pinhole)	-0.22	-0.22		13			No	No	4	No	No
	VA Events	Visual Acuity (Right) LogMAR (using pinhole)	-0.2	-0.2		13			No	No	5	No	No
	VA Events	Visual Acuity (Right) LogMAR (using pinhole)	-0.18	-0.18		13			No	No	6	No	No
	VA Events	Visual Acuity (Right) LogMAR (using pinhole)	-0.16	-0.16		13			No	No	7	No	No
	VA Events	Visual Acuity (Right) LogMAR (using pinhole)	-0.14	-0.14		13			No	No	8	No	No
	VA Events	Visual Acuity (Right) LogMAR (using pinhole)	-0.12	-0.12		13			No	No	9	No	No
	VA Events	Visual Acuity (Right) LogMAR (using pinhole)	-0.1	-0.1		13			No	No	10	No	No
	VA Events	Visual Acuity (Right) LogMAR (using pinhole)	-0.08	-0.08		13			No	No	11	No	No
	VA Events	Visual Acuity (Right) LogMAR (using pinhole)	-0.06	-0.06		13			No	No	12	No	No
	VA Events	Visual Acuity (Right) LogMAR (using pinhole)	-0.04	-0.04		13			No	No	13	No	No
	VA Events	Visual Acuity (Right) LogMAR (using pinhole)	-0.02	-0.02		13			No	No	14	No	No
	VA Events	Visual Acuity (Right) LogMAR (using pinhole)	0	0		13			No	No	15	No	No
	VA Events	Visual Acuity (Right) LogMAR (using pinhole)	0.02	0.02		13			No	No	16	No	No
	VA Events	Visual Acuity (Right) LogMAR (using pinhole)	0.04	0.04		13			No	No	17	No	No
	VA Events	Visual Acuity (Right) LogMAR (using pinhole)	0.06	0.06		13			No	No	18	No	No
	VA Events	Visual Acuity (Right) LogMAR (using pinhole)	0.08	0.08		13			No	No	19	No	No
	VA Events	Visual Acuity (Right) LogMAR (using pinhole)	0.1	0.1		13			No	No	20	No	No
	VA Events	Visual Acuity (Right) LogMAR (using pinhole)	0.12	0.12		13			No	No	21	No	No
	VA Events	Visual Acuity (Right) LogMAR (using pinhole)	0.14	0.14		13			No	No	22	No	No
	VA Events	Visual Acuity (Right) LogMAR (using pinhole)	0.16	0.16		13			No	No	23	No	No
	VA Events	Visual Acuity (Right) LogMAR (using pinhole)	0.18	0.18		13			No	No	24	No	No
	VA Events	Visual Acuity (Right) LogMAR (using pinhole)	0.2	0.2		13			No	No	25	No	No
	VA Events	Visual Acuity (Right) LogMAR (using pinhole)	0.22	0.22		13			No	No	26	No	No
	VA Events	Visual Acuity (Right) LogMAR (using pinhole)	0.24	0.24		13			No	No	27	No	No
	VA Events	Visual Acuity (Right) LogMAR (using pinhole)	0.26	0.26		13			No	No	28	No	No
	VA Events	Visual Acuity (Right) LogMAR (using pinhole)	0.28	0.28		13			No	No	29	No	No
	VA Events	Visual Acuity (Right) LogMAR (using pinhole)	0.3	0.3		13			No	No	30	No	No
	VA Events	Visual Acuity (Right) LogMAR (using pinhole)	0.32	0.32		13			No	No	31	No	No
	VA Events	Visual Acuity (Right) LogMAR (using pinhole)	0.34	0.34		13			No	No	32	No	No
	VA Events	Visual Acuity (Right) LogMAR (using pinhole)	0.36	0.36		13			No	No	33	No	No
	VA Events	Visual Acuity (Right) LogMAR (using pinhole)	0.38	0.38		13			No	No	34	No	No
	VA Events	Visual Acuity (Right) LogMAR (using pinhole)	0.4	0.4		13			No	No	35	No	No
	VA Events	Visual Acuity (Right) LogMAR (using pinhole)	0.42	0.42		13			No	No	36	No	No
	VA Events	Visual Acuity (Right) LogMAR (using pinhole)	0.44	0.44		13			No	No	37	No	No
	VA Events	Visual Acuity (Right) LogMAR (using pinhole)	0.46	0.46		13			No	No	38	No	No
	VA Events	Visual Acuity (Right) LogMAR (using pinhole)	0.48	0.48		13			No	No	39	No	No
	VA Events	Visual Acuity (Right) LogMAR (using pinhole)	0.5	0.5		13			No	No	40	No	No
	VA Events	Visual Acuity (Right) LogMAR (using pinhole)	0.52	0.52		13			No	No	41	No	No
	VA Events	Visual Acuity (Right) LogMAR (using pinhole)	0.54	0.54		13			No	No	42	No	No
	VA Events	Visual Acuity (Right) LogMAR (using pinhole)	0.56	0.56		13			No	No	43	No	No
	VA Events	Visual Acuity (Right) LogMAR (using pinhole)	0.58	0.58		13			No	No	44	No	No
	VA Events	Visual Acuity (Right) LogMAR (using pinhole)	0.6	0.6		13			No	No	45	No	No
	VA Events	Visual Acuity (Right) LogMAR (using pinhole)	0.62	0.62		13			No	No	46	No	No
	VA Events	Visual Acuity (Right) LogMAR (using pinhole)	0.64	0.64		13			No	No	47	No	No
	VA Events	Visual Acuity (Right) LogMAR (using pinhole)	0.66	0.66		13			No	No	48	No	No
	VA Events	Visual Acuity (Right) LogMAR (using pinhole)	0.68	0.68		13			No	No	49	No	No
	VA Events	Visual Acuity (Right) LogMAR (using pinhole)	0.7	0.7		13			No	No	50	No	No
	VA Events	Visual Acuity (Right) LogMAR (using pinhole)	0.72	0.72		13			No	No	51	No	No
	VA Events	Visual Acuity (Right) LogMAR (using pinhole)	0.74	0.74		13			No	No	52	No	No
	VA Events	Visual Acuity (Right) LogMAR (using pinhole)	0.76	0.76		13			No	No	53	No	No
	VA Events	Visual Acuity (Right) LogMAR (using pinhole)	0.78	0.78		13			No	No	54	No	No
	VA Events	Visual Acuity (Right) LogMAR (using pinhole)	0.8	0.8		13			No	No	55	No	No
	VA Events	Visual Acuity (Right) LogMAR (using pinhole)	0.82	0.82		13			No	No	56	No	No
	VA Events	Visual Acuity (Right) LogMAR (using pinhole)	0.84	0.84		13			No	No	57	No	No
	VA Events	Visual Acuity (Right) LogMAR (using pinhole)	0.86	0.86		13			No	No	58	No	No
	VA Events	Visual Acuity (Right) LogMAR (using pinhole)	0.88	0.88		13			No	No	59	No	No
	VA Events	Visual Acuity (Right) LogMAR (using pinhole)	0.9	0.9		13			No	No	60	No	No
	VA Events	Visual Acuity (Right) LogMAR (using pinhole)	0.92	0.92		13			No	No	61	No	No
	VA Events	Visual Acuity (Right) LogMAR (using pinhole)	0.94	0.94		13			No	No	62	No	No
	VA Events	Visual Acuity (Right) LogMAR (using pinhole)	0.96	0.96		13			No	No	63	No	No
	VA Events	Visual Acuity (Right) LogMAR (using pinhole)	0.98	0.98		13			No	No	64	No	No
	VA Events	Visual Acuity (Right) LogMAR (using pinhole)	1	1		13			No	No	65	No	No
	VA Events	Visual Acuity (Right) LogMAR (using pinhole)	1.1	1.1		13			No	No	66	No	No
	VA Events	Visual Acuity (Right) LogMAR (using pinhole)	1.2	1.2		13			No	No	67	No	No
	VA Events	Visual Acuity (Right) LogMAR (using pinhole)	1.3	1.3		13			No	No	68	No	No
	VA Events	Visual Acuity (Right) LogMAR (using pinhole)	1.5	1.5		13			No	No	69	No	No
	VA Events	Visual Acuity (Right) LogMAR (using pinhole)	1.8	1.8		13			No	No	70	No	No
	VA Events	Visual Acuity (Right) LogMAR (using pinhole)	2	2		13			No	No	71	No	No
	VA Events	Visual Acuity (Right) LogMAR (using pinhole)	3	3		13			No	No	72	No	No
	VA Events	Visual Acuity (Right) LogMAR (using pinhole)	PL	PL		13			No	No	73	No	No
	VA Events	Visual Acuity (Right) LogMAR (using pinhole)	NPL	NPL		13			No	No	74	No	No
	VA Events	Visual Acuity (Right) LogMAR (no correction)	-0.3	-0.3		13			No	No	0	No	No
	VA Events	Visual Acuity (Right) LogMAR (no correction)	-0.28	-0.28		13			No	No	1	No	No
	VA Events	Visual Acuity (Right) LogMAR (no correction)	-0.26	-0.26		13			No	No	2	No	No
	VA Events	Visual Acuity (Right) LogMAR (no correction)	-0.24	-0.24		13			No	No	3	No	No
	VA Events	Visual Acuity (Right) LogMAR (no correction)	-0.22	-0.22		13			No	No	4	No	No
	VA Events	Visual Acuity (Right) LogMAR (no correction)	-0.2	-0.2		13			No	No	5	No	No
	VA Events	Visual Acuity (Right) LogMAR (no correction)	-0.18	-0.18		13			No	No	6	No	No
	VA Events	Visual Acuity (Right) LogMAR (no correction)	-0.16	-0.16		13			No	No	7	No	No
	VA Events	Visual Acuity (Right) LogMAR (no correction)	-0.14	-0.14		13			No	No	8	No	No
	VA Events	Visual Acuity (Right) LogMAR (no correction)	-0.12	-0.12		13			No	No	9	No	No
	VA Events	Visual Acuity (Right) LogMAR (no correction)	-0.1	-0.1		13			No	No	10	No	No
	VA Events	Visual Acuity (Right) LogMAR (no correction)	-0.08	-0.08		13			No	No	11	No	No
	VA Events	Visual Acuity (Right) LogMAR (no correction)	-0.06	-0.06		13			No	No	12	No	No
	VA Events	Visual Acuity (Right) LogMAR (no correction)	-0.04	-0.04		13			No	No	13	No	No
	VA Events	Visual Acuity (Right) LogMAR (no correction)	-0.02	-0.02		13			No	No	14	No	No
	VA Events	Visual Acuity (Right) LogMAR (no correction)	0	0		13			No	No	15	No	No
	VA Events	Visual Acuity (Right) LogMAR (no correction)	0.02	0.02		13			No	No	16	No	No
	VA Events	Visual Acuity (Right) LogMAR (no correction)	0.04	0.04		13			No	No	17	No	No
	VA Events	Visual Acuity (Right) LogMAR (no correction)	0.06	0.06		13			No	No	18	No	No
	VA Events	Visual Acuity (Right) LogMAR (no correction)	0.08	0.08		13			No	No	19	No	No
	VA Events	Visual Acuity (Right) LogMAR (no correction)	0.1	0.1		13			No	No	20	No	No
	VA Events	Visual Acuity (Right) LogMAR (no correction)	0.12	0.12		13			No	No	21	No	No
	VA Events	Visual Acuity (Right) LogMAR (no correction)	0.14	0.14		13			No	No	22	No	No
	VA Events	Visual Acuity (Right) LogMAR (no correction)	0.16	0.16		13			No	No	23	No	No
	VA Events	Visual Acuity (Right) LogMAR (no correction)	0.18	0.18		13			No	No	24	No	No
	VA Events	Visual Acuity (Right) LogMAR (no correction)	0.2	0.2		13			No	No	25	No	No
	VA Events	Visual Acuity (Right) LogMAR (no correction)	0.22	0.22		13			No	No	26	No	No
	VA Events	Visual Acuity (Right) LogMAR (no correction)	0.24	0.24		13			No	No	27	No	No
	VA Events	Visual Acuity (Right) LogMAR (no correction)	0.26	0.26		13			No	No	28	No	No
	VA Events	Visual Acuity (Right) LogMAR (no correction)	0.28	0.28		13			No	No	29	No	No
	VA Events	Visual Acuity (Right) LogMAR (no correction)	0.3	0.3		13			No	No	30	No	No
	VA Events	Visual Acuity (Right) LogMAR (no correction)	0.32	0.32		13			No	No	31	No	No
	VA Events	Visual Acuity (Right) LogMAR (no correction)	0.34	0.34		13			No	No	32	No	No
	VA Events	Visual Acuity (Right) LogMAR (no correction)	0.36	0.36		13			No	No	33	No	No
	VA Events	Visual Acuity (Right) LogMAR (no correction)	0.38	0.38		13			No	No	34	No	No
	VA Events	Visual Acuity (Right) LogMAR (no correction)	0.4	0.4		13			No	No	35	No	No
	VA Events	Visual Acuity (Right) LogMAR (no correction)	0.42	0.42		13			No	No	36	No	No
	VA Events	Visual Acuity (Right) LogMAR (no correction)	0.44	0.44		13			No	No	37	No	No
	VA Events	Visual Acuity (Right) LogMAR (no correction)	0.46	0.46		13			No	No	38	No	No
	VA Events	Visual Acuity (Right) LogMAR (no correction)	0.48	0.48		13			No	No	39	No	No
	VA Events	Visual Acuity (Right) LogMAR (no correction)	0.5	0.5		13			No	No	40	No	No
	VA Events	Visual Acuity (Right) LogMAR (no correction)	0.52	0.52		13			No	No	41	No	No
	VA Events	Visual Acuity (Right) LogMAR (no correction)	0.54	0.54		13			No	No	42	No	No
	VA Events	Visual Acuity (Right) LogMAR (no correction)	0.56	0.56		13			No	No	43	No	No
	VA Events	Visual Acuity (Right) LogMAR (no correction)	0.58	0.58		13			No	No	44	No	No
	VA Events	Visual Acuity (Right) LogMAR (no correction)	0.6	0.6		13			No	No	45	No	No
	VA Events	Visual Acuity (Right) LogMAR (no correction)	0.62	0.62		13			No	No	46	No	No
	VA Events	Visual Acuity (Right) LogMAR (no correction)	0.64	0.64		13			No	No	47	No	No
	VA Events	Visual Acuity (Right) LogMAR (no correction)	0.66	0.66		13			No	No	48	No	No
	VA Events	Visual Acuity (Right) LogMAR (no correction)	0.68	0.68		13			No	No	49	No	No
	VA Events	Visual Acuity (Right) LogMAR (no correction)	0.7	0.7		13			No	No	50	No	No
	VA Events	Visual Acuity (Right) LogMAR (no correction)	0.72	0.72		13			No	No	51	No	No
	VA Events	Visual Acuity (Right) LogMAR (no correction)	0.74	0.74		13			No	No	52	No	No
	VA Events	Visual Acuity (Right) LogMAR (no correction)	0.76	0.76		13			No	No	53	No	No
	VA Events	Visual Acuity (Right) LogMAR (no correction)	0.78	0.78		13			No	No	54	No	No
	VA Events	Visual Acuity (Right) LogMAR (no correction)	0.8	0.8		13			No	No	55	No	No
	VA Events	Visual Acuity (Right) LogMAR (no correction)	0.82	0.82		13			No	No	56	No	No
	VA Events	Visual Acuity (Right) LogMAR (no correction)	0.84	0.84		13			No	No	57	No	No
	VA Events	Visual Acuity (Right) LogMAR (no correction)	0.86	0.86		13			No	No	58	No	No
	VA Events	Visual Acuity (Right) LogMAR (no correction)	0.88	0.88		13			No	No	59	No	No
	VA Events	Visual Acuity (Right) LogMAR (no correction)	0.9	0.9		13			No	No	60	No	No
	VA Events	Visual Acuity (Right) LogMAR (no correction)	0.92	0.92		13			No	No	61	No	No
	VA Events	Visual Acuity (Right) LogMAR (no correction)	0.94	0.94		13			No	No	62	No	No
	VA Events	Visual Acuity (Right) LogMAR (no correction)	0.96	0.96		13			No	No	63	No	No
	VA Events	Visual Acuity (Right) LogMAR (no correction)	0.98	0.98		13			No	No	64	No	No
	VA Events	Visual Acuity (Right) LogMAR (no correction)	1	1		13			No	No	65	No	No
	VA Events	Visual Acuity (Right) LogMAR (no correction)	1.1	1.1		13			No	No	66	No	No
	VA Events	Visual Acuity (Right) LogMAR (no correction)	1.2	1.2		13			No	No	67	No	No
	VA Events	Visual Acuity (Right) LogMAR (no correction)	1.3	1.3		13			No	No	68	No	No
	VA Events	Visual Acuity (Right) LogMAR (no correction)	1.5	1.5		13			No	No	69	No	No
	VA Events	Visual Acuity (Right) LogMAR (no correction)	1.8	1.8		13			No	No	70	No	No
	VA Events	Visual Acuity (Right) LogMAR (no correction)	2	2		13			No	No	71	No	No
	VA Events	Visual Acuity (Right) LogMAR (no correction)	3	3		13			No	No	72	No	No
	VA Events	Visual Acuity (Right) LogMAR (no correction)	PL	PL		13			No	No	73	No	No
	VA Events	Visual Acuity (Right) LogMAR (no correction)	NPL	NPL		13			No	No	74	No	No
	VA Events	Visual Acuity (Right) Snellen (using correction)	2021-03-06	2021-03-06		13			No	No	0	No	No
	VA Events	Visual Acuity (Right) Snellen (using correction)	2021-04-06	2021-04-06		13			No	No	1	No	No
	VA Events	Visual Acuity (Right) Snellen (using correction)	2021-05-06	2021-05-06		13			No	No	2	No	No
	VA Events	Visual Acuity (Right) Snellen (using correction)	2021-06-06	2021-06-06		13			No	No	3	No	No
	VA Events	Visual Acuity (Right) Snellen (using correction)	2021-09-06	2021-09-06		13			No	No	4	No	No
	VA Events	Visual Acuity (Right) Snellen (using correction)	2021-12-06	2021-12-06		13			No	No	5	No	No
	VA Events	Visual Acuity (Right) Snellen (using correction)	2018-06-01	2018-06-01		13			No	No	6	No	No
	VA Events	Visual Acuity (Right) Snellen (using correction)	2024-06-01	2024-06-01		13			No	No	7	No	No
	VA Events	Visual Acuity (Right) Snellen (using correction)	1936-06-01	1936-06-01		13			No	No	8	No	No
	VA Events	Visual Acuity (Right) Snellen (using correction)	1960-06-01	1960-06-01		13			No	No	9	No	No
	VA Events	Visual Acuity (Right) Snellen (using correction)	1960-05-01	1960-05-01		13			No	No	10	No	No
	VA Events	Visual Acuity (Right) Snellen (using correction)	1960-04-01	1960-04-01		13			No	No	11	No	No
	VA Events	Visual Acuity (Right) Snellen (using correction)	1960-03-01	1960-03-01		13			No	No	12	No	No
	VA Events	Visual Acuity (Right) Snellen (using correction)	1960-02-01	1960-02-01		13			No	No	13	No	No
	VA Events	Visual Acuity (Right) Snellen (using correction)	1960-01-01	1960-01-01		13			No	No	14	No	No
	VA Events	Visual Acuity (Right) Snellen (using correction)	CF	CF		13			No	No	15	No	No
	VA Events	Visual Acuity (Right) Snellen (using correction)	HM	HM		13			No	No	16	No	No
	VA Events	Visual Acuity (Right) Snellen (using correction)	PL	PL		13			No	No	17	No	No
	VA Events	Visual Acuity (Right) Snellen (using correction)	NPL	NPL		13			No	No	18	No	No
	VA Events	Visual Acuity (Right) Snellen (using pinhole)	2021-03-06	2021-03-06		13			No	No	0	No	No
	VA Events	Visual Acuity (Right) Snellen (using pinhole)	2021-04-06	2021-04-06		13			No	No	1	No	No
	VA Events	Visual Acuity (Right) Snellen (using pinhole)	2021-05-06	2021-05-06		13			No	No	2	No	No
	VA Events	Visual Acuity (Right) Snellen (using pinhole)	2021-06-06	2021-06-06		13			No	No	3	No	No
	VA Events	Visual Acuity (Right) Snellen (using pinhole)	2021-09-06	2021-09-06		13			No	No	4	No	No
	VA Events	Visual Acuity (Right) Snellen (using pinhole)	2021-12-06	2021-12-06		13			No	No	5	No	No
	VA Events	Visual Acuity (Right) Snellen (using pinhole)	2018-06-01	2018-06-01		13			No	No	6	No	No
	VA Events	Visual Acuity (Right) Snellen (using pinhole)	2024-06-01	2024-06-01		13			No	No	7	No	No
	VA Events	Visual Acuity (Right) Snellen (using pinhole)	1936-06-01	1936-06-01		13			No	No	8	No	No
	VA Events	Visual Acuity (Right) Snellen (using pinhole)	1960-06-01	1960-06-01		13			No	No	9	No	No
	VA Events	Visual Acuity (Right) Snellen (using pinhole)	1960-05-01	1960-05-01		13			No	No	10	No	No
	VA Events	Visual Acuity (Right) Snellen (using pinhole)	1960-04-01	1960-04-01		13			No	No	11	No	No
	VA Events	Visual Acuity (Right) Snellen (using pinhole)	1960-03-01	1960-03-01		13			No	No	12	No	No
	VA Events	Visual Acuity (Right) Snellen (using pinhole)	1960-02-01	1960-02-01		13			No	No	13	No	No
	VA Events	Visual Acuity (Right) Snellen (using pinhole)	1960-01-01	1960-01-01		13			No	No	14	No	No
	VA Events	Visual Acuity (Right) Snellen (using pinhole)	CF	CF		13			No	No	15	No	No
	VA Events	Visual Acuity (Right) Snellen (using pinhole)	HM	HM		13			No	No	16	No	No
	VA Events	Visual Acuity (Right) Snellen (using pinhole)	PL	PL		13			No	No	17	No	No
	VA Events	Visual Acuity (Right) Snellen (using pinhole)	NPL	NPL		13			No	No	18	No	No
	VA Events	Visual Acuity (Right) Snellen (no correction)	2021-03-06	2021-03-06		13			No	No	0	No	No
	VA Events	Visual Acuity (Right) Snellen (no correction)	2021-04-06	2021-04-06		13			No	No	1	No	No
	VA Events	Visual Acuity (Right) Snellen (no correction)	2021-05-06	2021-05-06		13			No	No	2	No	No
	VA Events	Visual Acuity (Right) Snellen (no correction)	2021-06-06	2021-06-06		13			No	No	3	No	No
	VA Events	Visual Acuity (Right) Snellen (no correction)	2021-09-06	2021-09-06		13			No	No	4	No	No
	VA Events	Visual Acuity (Right) Snellen (no correction)	2021-12-06	2021-12-06		13			No	No	5	No	No
	VA Events	Visual Acuity (Right) Snellen (no correction)	2018-06-01	2018-06-01		13			No	No	6	No	No
	VA Events	Visual Acuity (Right) Snellen (no correction)	2024-06-01	2024-06-01		13			No	No	7	No	No
	VA Events	Visual Acuity (Right) Snellen (no correction)	1936-06-01	1936-06-01		13			No	No	8	No	No
	VA Events	Visual Acuity (Right) Snellen (no correction)	1960-06-01	1960-06-01		13			No	No	9	No	No
	VA Events	Visual Acuity (Right) Snellen (no correction)	1960-05-01	1960-05-01		13			No	No	10	No	No
	VA Events	Visual Acuity (Right) Snellen (no correction)	1960-04-01	1960-04-01		13			No	No	11	No	No
	VA Events	Visual Acuity (Right) Snellen (no correction)	1960-03-01	1960-03-01		13			No	No	12	No	No
	VA Events	Visual Acuity (Right) Snellen (no correction)	1960-02-01	1960-02-01		13			No	No	13	No	No
	VA Events	Visual Acuity (Right) Snellen (no correction)	1960-01-01	1960-01-01		13			No	No	14	No	No
	VA Events	Visual Acuity (Right) Snellen (no correction)	CF	CF		13			No	No	15	No	No
	VA Events	Visual Acuity (Right) Snellen (no correction)	HM	HM		13			No	No	16	No	No
	VA Events	Visual Acuity (Right) Snellen (no correction)	PL	PL		13			No	No	17	No	No
	VA Events	Visual Acuity (Right) Snellen (no correction)	NPL	NPL		13			No	No	18	No	No
	Observations	Eye disease	Disease	Disease		13			No	No	0	No	No
	Observations	Eye disease	No disease	No disease		13			No	No	1	No	No
	Observations	Performed procedure (left eye)	Anti-VEGF injections	Anti-VEGF injections		13			No	No	0	No	No
	Observations	Performed procedure (left eye)	Cataract surgery	Cataract surgery		13			No	No	1	No	No
	Observations	Performed procedure (left eye)	Diode cyto-ablation	Diode cyto-ablation		13			No	No	2	No	No
	Observations	Performed procedure (left eye)	Focal laser	Focal laser		13			No	No	3	No	No
	Observations	Performed procedure (left eye)	Grid laser	Grid laser		13			No	No	4	No	No
	Observations	Performed procedure (left eye)	Laser (other)	Laser (other)		13			No	No	5	No	No
	Observations	Performed procedure (left eye)	Laser for diabetic retinopathy	Laser for diabetic retinopathy		13			No	No	6	No	No
	Observations	Performed procedure (left eye)	Lid surgery	Lid surgery		13			No	No	7	No	No
	Observations	Performed procedure (left eye)	OP procedure (other)	OP procedure (other)		13			No	No	8	No	No
	Observations	Performed procedure (left eye)	Pan-retinal laser	Pan-retinal laser		13			No	No	9	No	No
	Observations	Performed procedure (left eye)	Removal of corneal sutures	Removal of corneal sutures		13			No	No	10	No	No
	Observations	Performed procedure (left eye)	Removal of foreign body	Removal of foreign body		13			No	No	11	No	No
	Observations	Performed procedure (left eye)	Sectoral photocoagulation	Sectoral photocoagulation		13			No	No	12	No	No
	Observations	Performed procedure (left eye)	Surgery (other)	Surgery (other)		13			No	No	13	No	No
	Observations	Performed procedure (left eye)	Syringing naso-lacrymal ducts	Syringing naso-lacrymal ducts		13			No	No	14	No	No
	Observations	Performed procedure (left eye)	Vitreoretinal surgery	Vitreoretinal surgery		13			No	No	15	No	No
	Observations	Performed procedure (left eye)	YAG iridotomy	YAG iridotomy		13			No	No	16	No	No
	Observations	Performed procedure (left eye)	YAG laser	YAG laser		13			No	No	17	No	No
	Observations	Performed procedure (right eye)	Anti-VEGF injections	Anti-VEGF injections		13			No	No	0	No	No
	Observations	Performed procedure (right eye)	Cataract surgery	Cataract surgery		13			No	No	1	No	No
	Observations	Performed procedure (right eye)	Diode cyto-ablation	Diode cyto-ablation		13			No	No	2	No	No
	Observations	Performed procedure (right eye)	Focal laser	Focal laser		13			No	No	3	No	No
	Observations	Performed procedure (right eye)	Grid laser	Grid laser		13			No	No	4	No	No
	Observations	Performed procedure (right eye)	Laser (other)	Laser (other)		13			No	No	5	No	No
	Observations	Performed procedure (right eye)	Laser for diabetic retinopathy	Laser for diabetic retinopathy		13			No	No	6	No	No
	Observations	Performed procedure (right eye)	Lid surgery	Lid surgery		13			No	No	7	No	No
	Observations	Performed procedure (right eye)	OP procedure (other)	OP procedure (other)		13			No	No	8	No	No
	Observations	Performed procedure (right eye)	Pan-retinal laser	Pan-retinal laser		13			No	No	9	No	No
	Observations	Performed procedure (right eye)	Removal of corneal sutures	Removal of corneal sutures		13			No	No	10	No	No
	Observations	Performed procedure (right eye)	Removal of foreign body	Removal of foreign body		13			No	No	11	No	No
	Observations	Performed procedure (right eye)	Sectoral photocoagulation	Sectoral photocoagulation		13			No	No	12	No	No
	Observations	Performed procedure (right eye)	Surgery (other)	Surgery (other)		13			No	No	13	No	No
	Observations	Performed procedure (right eye)	Syringing naso-lacrymal ducts	Syringing naso-lacrymal ducts		13			No	No	14	No	No
	Observations	Performed procedure (right eye)	Vitreoretinal surgery	Vitreoretinal surgery		13			No	No	15	No	No
	Observations	Performed procedure (right eye)	YAG iridotomy	YAG iridotomy		13			No	No	16	No	No
	Observations	Performed procedure (right eye)	YAG laser	YAG laser		13			No	No	17	No	No
	Observations	Next review type	Clinic Review	Clinic Review		13			No	No	0	No	No
	Observations	Next review type	Listed for procedure prior to review	Listed for procedure prior to review		13			No	No	1	No	No
	Observations	Next review type	Referred for other opinion	Referred for other opinion		13			No	No	2	No	No
	Observations	Next review type	Admitted to ophthalmology	Admitted to ophthalmology		13			No	No	3	No	No
	Observations	Decision	I agree with the last grade	Agree		13			No	No	0	No	No
	Observations	Decision	I disagree with the last grade	Disagree		13			No	No	1	No	No
	Dilation	Mydriatic reaction	No adverse reaction to mydriatic agent	No adverse reaction to mydriatic agent		13			No	No	0	No	No
	Dilation	Mydriatic reaction	Adverse reaction to mydriatic agent	Adverse reaction to mydriatic agent		13			No	No	1	No	No
	Dilation	Second Mydriatic reaction	No adverse reaction to mydriatic agent	No adverse reaction to mydriatic agent		13			No	No	0	No	No
	Dilation	Second Mydriatic reaction	Adverse reaction to mydriatic agent	Adverse reaction to mydriatic agent		13			No	No	1	No	No
	Observations	Registration status	On register	On register	1	13			Yes	No	0	No	No
	Observations	Registration status	Off register	Off register	2	13			Yes	No	1	No	No
	Observations	Registration status	Deceased	Deceased	3	13			Yes	No	3	No	No
	Observations	Patient off register status	Deceased	Deceased	1	13			Yes	No	0	No	No
	Observations	Patient off register status	Moved out of area	Moved out of area	2	13			Yes	No	1	No	No
	Observations	Patient off register status	Not diabetic	Not diabetic	3	13			Yes	No	2	No	No
	Observations	Patient off register status	Under 12	Under 12	4	13			Yes	No	3	No	No
	Observations	Patient off register status	Refused demographic transfer but known to DESP	Refused demographic transfer but known to DESP	5	13			Yes	No	4	No	No
	Observations	Patient off register status	Seen by another programme	Seen by another programme	6	13			Yes	No	5	No	No
	Observations	Patient not diabetic reason	No longer diabetic	No longer diabetic	1	13			Yes	No	0	No	No
	Observations	Patient not diabetic reason	Never had diabetes (administrative/coding error)	Never had diabetes (administrative/coding error)	2	13			Yes	No	1	No	No
	Observations	Patient on register status	Eligible	Eligible	1	13			Yes	No	0	No	No
	Observations	Patient on register status	Ineligible	Ineligible	2	13			Yes	No	1	No	No
	Observations	Patient eligible pathway	Routine digital screening	Routine digital screening	1	13			Yes	No	0	No	No
	Observations	Patient eligible pathway	Excluded	Excluded	2	13			Yes	No	1	No	No
	Observations	Patient excluded reason	Opted out	Opted out	1	13			Yes	No	0	No	No
	Observations	Patient excluded reason	Medically unfit	Medically unfit	2	13			Yes	No	1	No	No
	Dilation	Contraindication to mydriatic agent	Tropicamide 0.5%	Tropicamide 0.5%	1	13			Yes	No	0	No	No
	Dilation	Contraindication to mydriatic agent	Tropicamide 1%	Tropicamide 1%	2	13			Yes	No	1	No	No
	Dilation	Contraindication to mydriatic agent	Phenylephrine 2.5%	Phenylephrine 2.5%	3	13			Yes	No	2	No	No
	Dilation	Contraindication to mydriatic agent	Other dilation drops	Other dilation drops	98	13			Yes	No	3	No	No
	social history	Smoking status	Current smoker	Current smoker	1	13			Yes	No	0	No	No
	social history	Smoking status	Ex smoker	Ex smoker	2	13			Yes	No	1	No	No
	social history	Smoking status	Non-smoker history unknown	Non-smoker history unknown	3	13			Yes	No	2	No	No
	social history	Smoking status	Never smoked	Never smoked	4	13			Yes	No	3	No	No
	social history	Smoking status	Unknown	Unknown	9	13			Yes	No	4	No	No
Not In Current Use	Observations	Urinary albumin testing method	Albumin concentration (mg/L)	Albumin concentration (mg/L)	1	13			Yes	No	0	No	No
Not In Current use	Observations	Urinary albumin testing method	Albumin creatinine ratio (mg/mmol)	Albumin creatinine ratio (mg/mmol)	2	13			Yes	No	1	No	No
Not In Current use	Observations	Urinary albumin testing method	Timed overnight albumin (µg/min)	Timed overnight albumin (µg/min)	3	13			Yes	No	2	No	No
Not In Current use	Observations	Urinary albumin testing method	24hr albumin excretion (mg/24hr)	24hr albumin excretion (mg/24hr)	4	13			Yes	No	3	No	No
Not In Current use	Observations	Albuminuria stage	Normoalbuminuria (Stage 1)	Normoalbuminuria (Stage 1)	1	13			Yes	No	0	No	No
Not In Current use	Observations	Albuminuria stage	Microalbuminuria (Stage 2)	Microalbuminuria (Stage 2)	2	13			Yes	No	1	No	No
Not In Current use	Observations	Albuminuria stage	Macroalbuminuria (Stages 3 & 4)	Macroalbuminuria (Stages 3 & 4)	3	13			Yes	No	2	No	No
	Dilation	Dilation method	Tropicamide 0.5%	Tropicamide 0.5%		13			No	No	0	No	No
	Dilation	Dilation method	Phenylephrine 2.5%	Phenylephrine 2.5%		13			No	No	1	No	No
	Dilation	Dilation method	Tropicamide 1%	Tropicamide 1%		13			No	No	2	No	No
	Dilation	Dilation method	Undilated	Undilated		13			No	No	3	No	No
	Dilation	Dilation method	Other dilation drops	Other dilation drops		13			No	No	4	No	No
	Dilation	Second Dilation method	Tropicamide 0.5%	Tropicamide 0.5%		13			No	No	0	No	No
	Dilation	Second Dilation method	Phenylephrine 2.5%	Phenylephrine 2.5%		13			No	No	1	No	No
	Dilation	Second Dilation method	Tropicamide 1%	Tropicamide 1%		13			No	No	2	No	No
	Dilation	Second Dilation method	Undilated	Undilated		13			No	No	3	No	No
	Dilation	Second Dilation method	Other dilation drops	Other dilation drops		13			No	No	4	No	No
	social history	Consent for data retention	Consent not given	Not given	0	13			Yes	No	0	No	No
	social history	Consent for data retention	Consent given to hold and use screening details	Given	1	13			Yes	No	1	No	No
	social history	Consent for data retention	Consent given to hold and use screening details and for research purposes	Given with research	2	13			Yes	No	2	No	No
	social history	Consent for clinical transfer	Consent not given	Not given	0	13			Yes	No	0	No	No
	social history	Consent for clinical transfer	Consent given to hold and use screening details	Given	1	13			Yes	No	1	No	No
	social history	Consent for clinical transfer	Consent given to hold and use screening details and for research purposes	Given with research	2	13			Yes	No	2	No	No
	Observations	Disease (Right Eye)	Disease	Disease		13			No	No	0	No	No
	Observations	Disease (Right Eye)	No disease	No disease		13			No	No	1	No	No
	Observations	Disease (Left Eye)	Disease	Disease		13			No	No	0	No	No
	Observations	Disease (Left Eye)	No disease	No disease		13			No	No	1	No	No
Not In Current use	Observations	Automated grading laterality	Right	R		13			No	No	0	No	No
Not In Current use	Observations	Automated grading laterality	Left	L		13			No	No	1	No	No
	Observations	Invitation type	Examination	Examination		13			No	No	0	No	No
	Observations	Invitation type	Treatment	Treatment		13			No	No	1	No	No
Is this useful	pas appointment	Appointment cancelled source	Patient	Patient	1	13			No	No	0	No	No
Is this useful	pas appointment	Appointment cancelled source	Hospital	Hospital	2	13			No	No	1	No	No
Is this useful	pas appointment	Appointment cancelled patient reason	Patient left before appointment time	Patient left before appointment time	1	13			No	No	0	No	No
Is this useful	pas appointment	Appointment cancelled patient reason	Patient too sick to attend	Patient too sick to attend	2	13			No	No	1	No	No
Is this useful	pas appointment	Appointment cancelled patient reason	Other	Other	3	13			No	No	2	No	No
Is this useful	pas appointment	Appointment cancelled patient reason	Patient no longer on register	Patient no longer on register	4	13			No	No	3	No	No
Is this useful	pas appointment	Appointment cancelled hospital reason	Patient left due to late clinic	Patient left due to late clinic	1	13			No	No	0	No	No
Is this useful	pas appointment	Appointment cancelled hospital reason	Clinic cancelled	Clinic cancelled	2	13			No	No	1	No	No
Is this useful	pas appointment	Appointment cancelled hospital reason	Other	Other	3	13			No	No	2	No	No
Is this useful	pas appointment	Treatment cancelled source	Patient	Patient	1	13			No	No	0	No	No
Is this useful	pas appointment	Treatment cancelled source	Hospital	Hospital	2	13			No	No	1	No	No
Is this useful	pas appointment	Treatment cancelled patient reason	Patient left before appointment time	Patient left before appointment time	1	13			No	No	0	No	No
Is this useful	pas appointment	Treatment cancelled patient reason	Patient too sick to attend	Patient too sick to attend	2	13			No	No	1	No	No
Is this useful	pas appointment	Treatment cancelled patient reason	Other	Other	3	13			No	No	2	No	No
Is this useful	pas appointment	Treatment cancelled patient reason	Patient no longer on register	Patient no longer on register	4	13			No	No	3	No	No
Is this useful	pas appointment	Treatment cancelled hospital reason	Patient left due to late clinic	Patient left due to late clinic	1	13			No	No	0	No	No
Is this useful	pas appointment	Treatment cancelled hospital reason	Clinic cancelled	Clinic cancelled	2	13			No	No	1	No	No
Is this useful	pas appointment	Treatment cancelled hospital reason	Other	Other	3	13			No	No	2	No	No
No idea on this one!!	Observations	Recommendation status	Active	Active		13			Yes	No	0	Yes	Yes
	Observations	Second planned procedure (left eye)	Anti-VEGF injections	Anti-VEGF injections		13			No	No	1	No	No
	Observations	Second planned procedure (left eye)	Cataract surgery	Cataract surgery		13			No	No	2	No	No
	Observations	Second planned procedure (left eye)	Diode cyto-ablation	Diode cyto-ablation		13			No	No	3	No	No
	Observations	Second planned procedure (left eye)	Focal laser	Focal laser		13			No	No	4	No	No
	Observations	Second planned procedure (left eye)	Grid laser	Grid laser		13			No	No	5	No	No
	Observations	Second planned procedure (left eye)	Laser (other)	Laser (other)		13			No	No	6	No	No
	Observations	Second planned procedure (left eye)	Laser for diabetic retinopathy	Laser for diabetic retinopathy		13			No	No	7	No	No
	Observations	Second planned procedure (left eye)	Lid surgery	Lid surgery		13			No	No	8	No	No
	Observations	Second planned procedure (left eye)	OP procedure (other)	OP procedure (other)		13			No	No	9	No	No
	Observations	Second planned procedure (left eye)	Pan-retinal laser	Pan-retinal laser		13			No	No	10	No	No
	Observations	Second planned procedure (left eye)	Removal of corneal sutures	Removal of corneal sutures		13			No	No	11	No	No
	Observations	Second planned procedure (left eye)	Removal of foreign body	Removal of foreign body		13			No	No	12	No	No
	Observations	Second planned procedure (left eye)	Sectoral photocoagulation	Sectoral photocoagulation		13			No	No	13	No	No
	Observations	Second planned procedure (left eye)	Surgery (other)	Surgery (other)		13			No	No	14	No	No
	Observations	Second planned procedure (left eye)	Syringing naso-lacrymal ducts	Syringing naso-lacrymal ducts		13			No	No	15	No	No
	Observations	Second planned procedure (left eye)	Vitreoretinal surgery	Vitreoretinal surgery		13			No	No	16	No	No
	Observations	Second planned procedure (left eye)	YAG iridotomy	YAG iridotomy		13			No	No	17	No	No
	Observations	Second planned procedure (left eye)	YAG laser	YAG laser		13			No	No	18	No	No
	Observations	Second planned procedure (right eye)	Anti-VEGF injections	Anti-VEGF injections		13			No	No	1	No	No
	Observations	Second planned procedure (right eye)	Cataract surgery	Cataract surgery		13			No	No	2	No	No
	Observations	Second planned procedure (right eye)	Diode cyto-ablation	Diode cyto-ablation		13			No	No	3	No	No
	Observations	Second planned procedure (right eye)	Focal laser	Focal laser		13			No	No	4	No	No
	Observations	Second planned procedure (right eye)	Grid laser	Grid laser		13			No	No	5	No	No
	Observations	Second planned procedure (right eye)	Laser (other)	Laser (other)		13			No	No	6	No	No
	Observations	Second planned procedure (right eye)	Laser for diabetic retinopathy	Laser for diabetic retinopathy		13			No	No	7	No	No
	Observations	Second planned procedure (right eye)	Lid surgery	Lid surgery		13			No	No	8	No	No
	Observations	Second planned procedure (right eye)	OP procedure (other)	OP procedure (other)		13			No	No	9	No	No
	Observations	Second planned procedure (right eye)	Pan-retinal laser	Pan-retinal laser		13			No	No	10	No	No
	Observations	Second planned procedure (right eye)	Removal of corneal sutures	Removal of corneal sutures		13			No	No	11	No	No
	Observations	Second planned procedure (right eye)	Removal of foreign body	Removal of foreign body		13			No	No	12	No	No
	Observations	Second planned procedure (right eye)	Sectoral photocoagulation	Sectoral photocoagulation		13			No	No	13	No	No
	Observations	Second planned procedure (right eye)	Surgery (other)	Surgery (other)		13			No	No	14	No	No
	Observations	Second planned procedure (right eye)	Syringing naso-lacrymal ducts	Syringing naso-lacrymal ducts		13			No	No	15	No	No
	Observations	Second planned procedure (right eye)	Vitreoretinal surgery	Vitreoretinal surgery		13			No	No	16	No	No
	Observations	Second planned procedure (right eye)	YAG iridotomy	YAG iridotomy		13			No	No	17	No	No
	Observations	Second planned procedure (right eye)	YAG laser	YAG laser		13			No	No	18	No	No
	Observations	Third planned procedure (left eye)	Anti-VEGF injections	Anti-VEGF injections		13			No	No	1	No	No
	Observations	Third planned procedure (left eye)	Cataract surgery	Cataract surgery		13			No	No	2	No	No
	Observations	Third planned procedure (left eye)	Diode cyto-ablation	Diode cyto-ablation		13			No	No	3	No	No
	Observations	Third planned procedure (left eye)	Focal laser	Focal laser		13			No	No	4	No	No
	Observations	Third planned procedure (left eye)	Grid laser	Grid laser		13			No	No	5	No	No
	Observations	Third planned procedure (left eye)	Laser (other)	Laser (other)		13			No	No	6	No	No
	Observations	Third planned procedure (left eye)	Laser for diabetic retinopathy	Laser for diabetic retinopathy		13			No	No	7	No	No
	Observations	Third planned procedure (left eye)	Lid surgery	Lid surgery		13			No	No	8	No	No
	Observations	Third planned procedure (left eye)	OP procedure (other)	OP procedure (other)		13			No	No	9	No	No
	Observations	Third planned procedure (left eye)	Pan-retinal laser	Pan-retinal laser		13			No	No	10	No	No
	Observations	Third planned procedure (left eye)	Removal of corneal sutures	Removal of corneal sutures		13			No	No	11	No	No
	Observations	Third planned procedure (left eye)	Removal of foreign body	Removal of foreign body		13			No	No	12	No	No
	Observations	Third planned procedure (left eye)	Sectoral photocoagulation	Sectoral photocoagulation		13			No	No	13	No	No
	Observations	Third planned procedure (left eye)	Surgery (other)	Surgery (other)		13			No	No	14	No	No
	Observations	Third planned procedure (left eye)	Syringing naso-lacrymal ducts	Syringing naso-lacrymal ducts		13			No	No	15	No	No
	Observations	Third planned procedure (left eye)	Vitreoretinal surgery	Vitreoretinal surgery		13			No	No	16	No	No
	Observations	Third planned procedure (left eye)	YAG iridotomy	YAG iridotomy		13			No	No	17	No	No
	Observations	Third planned procedure (left eye)	YAG laser	YAG laser		13			No	No	18	No	No
	Observations	Third planned procedure (right eye)	Anti-VEGF injections	Anti-VEGF injections		13			No	No	1	No	No
	Observations	Third planned procedure (right eye)	Cataract surgery	Cataract surgery		13			No	No	2	No	No
	Observations	Third planned procedure (right eye)	Diode cyto-ablation	Diode cyto-ablation		13			No	No	3	No	No
	Observations	Third planned procedure (right eye)	Focal laser	Focal laser		13			No	No	4	No	No
	Observations	Third planned procedure (right eye)	Grid laser	Grid laser		13			No	No	5	No	No
	Observations	Third planned procedure (right eye)	Laser (other)	Laser (other)		13			No	No	6	No	No
	Observations	Third planned procedure (right eye)	Laser for diabetic retinopathy	Laser for diabetic retinopathy		13			No	No	7	No	No
	Observations	Third planned procedure (right eye)	Lid surgery	Lid surgery		13			No	No	8	No	No
	Observations	Third planned procedure (right eye)	OP procedure (other)	OP procedure (other)		13			No	No	9	No	No
	Observations	Third planned procedure (right eye)	Pan-retinal laser	Pan-retinal laser		13			No	No	10	No	No
	Observations	Third planned procedure (right eye)	Removal of corneal sutures	Removal of corneal sutures		13			No	No	11	No	No
	Observations	Third planned procedure (right eye)	Removal of foreign body	Removal of foreign body		13			No	No	12	No	No
	Observations	Third planned procedure (right eye)	Sectoral photocoagulation	Sectoral photocoagulation		13			No	No	13	No	No
	Observations	Third planned procedure (right eye)	Surgery (other)	Surgery (other)		13			No	No	14	No	No
	Observations	Third planned procedure (right eye)	Syringing naso-lacrymal ducts	Syringing naso-lacrymal ducts		13			No	No	15	No	No
	Observations	Third planned procedure (right eye)	Vitreoretinal surgery	Vitreoretinal surgery		13			No	No	16	No	No
	Observations	Third planned procedure (right eye)	YAG iridotomy	YAG iridotomy		13			No	No	17	No	No
	Observations	Third planned procedure (right eye)	YAG laser	YAG laser		13			No	No	18	No	No
	Observations	Was patient inappropriately referred	Inappropriately referred	Inappropriately referred	1	13			No	No	1	No	No
	Observations	Was patient inappropriately referred	Warranted referral	Warranted referral	2	13			No	No	2	No	No
	Observations	Eye unsuitable for screening or treatment	Left	Left		13			Yes	No	1	No	No
	Observations	Eye unsuitable for screening or treatment	Right	Right		13			Yes	No	2	No	No
	Observations	Eye unsuitable for screening or treatment	Neither	Neither		13			Yes	No	3	No	No
